# Supplementary material for: Ultra-Performance Liquid Chromatography/Mass Spectrometry-Based Metabolomics for Discovering Potential Biomarkers and Metabolic Pathways of Colorectal Cancer in Mouse Model (ApcMin/+) and Revealing the Effect of Honokiol
Source: Front Oncol. 2021 Sep 13;11:671014. doi: 10.3389/fonc.2021.671014 (PMC8473824; doi:10.3389/fonc.2021.671014)
Supplement: Supplementary file 2 [file DataSheet_2.csv]

Compound	Compound ID	Adducts	Formula	Score	Fragmentation Score	Mass Error (ppm)	Isotope Similarity	Link	Description	m/z	Charge	Retention time (min)	Anova (p)	Max Fold Change
0.03_465.1748m/z	HMDB34608	M+H	C23H28O10	34.8	0	-1.536584797	76.02174283	http://nonlinear.com/redirect/outbound?p=hmdb&param=HMDB34608	PSF-A	465.1748103	1	0.03065	0.011173253	43.33725128
0.10_143.0519m/z	HMDB39875	M+H	C7H10OS	37.1	0	-4.182319383	90.36961607	http://nonlinear.com/redirect/outbound?p=hmdb&param=HMDB39875	2-[(Ethylthio)methyl]furan	143.0519183	1	0.102066667	1.24E-06	2.256743473
0.10_143.0519m/z	HMDB40198	M+H	C7H10OS	37.1	0	-4.182319383	90.36961607	http://nonlinear.com/redirect/outbound?p=hmdb&param=HMDB40198	2,5-Dimethyl-3-(methylthio)furan	143.0519183	1	0.102066667	1.24E-06	2.256743473
0.20_397.1844m/z	HMDB61092	M+H	C21H26F2O5	36.3	0	5.88899456	88.07436178	http://nonlinear.com/redirect/outbound?p=hmdb&param=HMDB61092	fluticasone 17beta-carboxylic acid	397.1844399	1	0.204916667	2.55E-15	21.07335425
0.20_397.1844m/z	HMDB32844	M+H	C20H28O8	36.7	0	-3.166278986	87.07997203	http://nonlinear.com/redirect/outbound?p=hmdb&param=HMDB32844	4,5-Dihydroniveusin A	397.1844399	1	0.204916667	2.55E-15	21.07335425
0.20_397.1844m/z	HMDB38717	M+H	C20H28O8	36.7	0	-3.166278986	87.07997203	http://nonlinear.com/redirect/outbound?p=hmdb&param=HMDB38717	(10S,11R)-Pterosin C 4-glucoside	397.1844399	1	0.204916667	2.55E-15	21.07335425
0.20_397.1844m/z	HMDB36608	M+H	C20H28O8	36.7	0	-3.166278986	87.07997203	http://nonlinear.com/redirect/outbound?p=hmdb&param=HMDB36608	Pteroside P	397.1844399	1	0.204916667	2.55E-15	21.07335425
0.20_556.2762m/z	HMDB01045	M+H	C28H37N5O7	39.8	0	-0.706915265	99.70683094	http://nonlinear.com/redirect/outbound?p=hmdb&param=HMDB01045	Enkephalin L	556.2761825	1	0.204916667	0	12.18647824
0.21_123.0563m/z	HMDB01406	M+H	C6H6N2O	37.9	0	8.441778345	98.85378958	http://nonlinear.com/redirect/outbound?p=hmdb&param=HMDB01406	Niacinamide	123.0563196	1	0.21205	4.44E-16	2.993827468
0.21_123.0563m/z	HMDB31861	M+H	C6H6N2O	37.9	0	8.441778345	98.85378958	http://nonlinear.com/redirect/outbound?p=hmdb&param=HMDB31861	2-Acetylpyrazine	123.0563196	1	0.21205	4.44E-16	2.993827468
0.25_143.0447m/z	HMDB00469	M+H	C5H6N2O3	32	0	-3.081776471	63.6569131	http://nonlinear.com/redirect/outbound?p=hmdb&param=HMDB00469	5-Hydroxymethyluracil	143.0446808	1	0.2549	2.71E-07	3.06511283
0.38_397.1865m/z	HMDB61092	M+H	C21H26F2O5	35.8	0	11.0242146	91.06256486	http://nonlinear.com/redirect/outbound?p=hmdb&param=HMDB61092	fluticasone 17beta-carboxylic acid	397.1864743	1	0.379183333	0	23.91715195
0.38_397.1865m/z	HMDB32844	M+H	C20H28O8	37.5	0	1.968894553	90.02327741	http://nonlinear.com/redirect/outbound?p=hmdb&param=HMDB32844	4,5-Dihydroniveusin A	397.1864743	1	0.379183333	0	23.91715195
0.38_397.1865m/z	HMDB38717	M+H	C20H28O8	37.5	0	1.968894553	90.02327741	http://nonlinear.com/redirect/outbound?p=hmdb&param=HMDB38717	(10S,11R)-Pterosin C 4-glucoside	397.1864743	1	0.379183333	0	23.91715195
0.38_397.1865m/z	HMDB36608	M+H	C20H28O8	37.5	0	1.968894553	90.02327741	http://nonlinear.com/redirect/outbound?p=hmdb&param=HMDB36608	Pteroside P	397.1864743	1	0.379183333	0	23.91715195
0.38_556.2798m/z	HMDB01045	M+H	C28H37N5O7	38.5	0	5.741727067	99.30344403	http://nonlinear.com/redirect/outbound?p=hmdb&param=HMDB01045	Enkephalin L	556.2797632	1	0.379183333	0	17.13260518
0.44_137.9656m/z	HMDB11625	M+H	C2H6AsO2	38.5	0	-0.488278971	93.32416547	http://nonlinear.com/redirect/outbound?p=hmdb&param=HMDB11625	Dimethylarsinate	137.9655855	1	0.44345	1.11E-15	3.290693623
0.44_143.0340m/z	HMDB32923	M+H	C6H6O4	32.5	0	0.891634499	63.76110887	http://nonlinear.com/redirect/outbound?p=hmdb&param=HMDB32923	Kojic acid	143.0340117	1	0.436316667	5.23E-05	3.439946401
0.44_143.0340m/z	HMDB02349	M+H	C6H6O4	32.5	0	0.891634499	63.76110887	http://nonlinear.com/redirect/outbound?p=hmdb&param=HMDB02349	trans-trans-Muconic acid	143.0340117	1	0.436316667	5.23E-05	3.439946401
0.44_143.0340m/z	HMDB06331	M+H	C6H6O4	32.5	0	0.891634499	63.76110887	http://nonlinear.com/redirect/outbound?p=hmdb&param=HMDB06331	cis,cis-Muconic acid	143.0340117	1	0.436316667	5.23E-05	3.439946401
0.44_143.0340m/z	HMDB59762	M+H	C6H6O4	32.5	0	0.891634499	63.76110887	http://nonlinear.com/redirect/outbound?p=hmdb&param=HMDB59762	2,3-Methylenesuccinic acid	143.0340117	1	0.436316667	5.23E-05	3.439946401
0.44_143.0340m/z	HMDB32988	M+H	C6H6O4	32.5	0	0.891634499	63.76110887	http://nonlinear.com/redirect/outbound?p=hmdb&param=HMDB32988	5-Hydroxymaltol	143.0340117	1	0.436316667	5.23E-05	3.439946401
0.44_143.0340m/z	HMDB02432	M+H	C6H6O4	32.5	0	0.891634499	63.76110887	http://nonlinear.com/redirect/outbound?p=hmdb&param=HMDB02432	Sumiki's acid	143.0340117	1	0.436316667	5.23E-05	3.439946401
0.46_143.0444m/z	HMDB00469	M+H	C5H6N2O3	32.2	0	-5.382626376	67.22365106	http://nonlinear.com/redirect/outbound?p=hmdb&param=HMDB00469	5-Hydroxymethyluracil	143.044354	1	0.464883333	0.000845667	4.686093159
0.52_212.9652m/z	HMDB59917	M+H	C4H8N2S4	32.5	0	4.273762122	67.51332476	http://nonlinear.com/redirect/outbound?p=hmdb&param=HMDB59917	1,2-Ethanediyldicarbamodithioic acid	212.9652146	1	0.522	0	2.209311818
0.52_234.1813m/z	HMDB11140	M+H	C10H23N3O3	39.6	0	0.389017666	98.58423452	http://nonlinear.com/redirect/outbound?p=hmdb&param=HMDB11140	Hypusine	234.1813088	1	0.522	2.11E-15	1.985245811
0.53_138.9719m/z	HMDB36573	M+H	C3H6S3	30	0	10.6442671	61.36592729	http://nonlinear.com/redirect/outbound?p=hmdb&param=HMDB36573	1,3,5-Trithiane	138.9719081	1	0.52915	3.86E-07	1.58811383
0.53_138.9719m/z	HMDB40452	M+H	C3H6S3	30	0	10.6442671	61.36592729	http://nonlinear.com/redirect/outbound?p=hmdb&param=HMDB40452	1,2,3-Trithiane	138.9719081	1	0.52915	3.86E-07	1.58811383
0.53_154.9674m/z	HMDB31333	M+H	C2HClF5	35.2	0	-4.632078927	81.16495678	http://nonlinear.com/redirect/outbound?p=hmdb&param=HMDB31333	Chloropentafluoroethane	154.9674321	1	0.52915	5.42E-09	2.784722469
0.53_183.0792m/z	HMDB32049	M+H	C13H10O	37.4	0	-6.826012955	94.86242377	http://nonlinear.com/redirect/outbound?p=hmdb&param=HMDB32049	Benzophenone	183.0791985	1	0.52915	0	26.32082008
0.53_183.0792m/z	HMDB13163	M+H	C13H10O	37.4	0	-6.826012955	94.86242377	http://nonlinear.com/redirect/outbound?p=hmdb&param=HMDB13163	2-Hydroxyfluorene	183.0791985	1	0.52915	0	26.32082008
0.53_183.0792m/z	HMDB59802	M+H	C13H10O	37.4	0	-6.826012955	94.86242377	http://nonlinear.com/redirect/outbound?p=hmdb&param=HMDB59802	3-Hydroxyfluorene	183.0791985	1	0.52915	0	26.32082008
0.53_183.0792m/z	HMDB59803	M+H	C13H10O	37.4	0	-6.826012955	94.86242377	http://nonlinear.com/redirect/outbound?p=hmdb&param=HMDB59803	9-Hydroxyfluorene	183.0791985	1	0.52915	0	26.32082008
0.53_336.9228m/z	HMDB04122	M+H	C6H12N2O4Se2	18.6	0	8.392260683	2.256018786	http://nonlinear.com/redirect/outbound?p=hmdb&param=HMDB04122	Selenocystine	336.922845	1	0.52915	8.10E-14	5.935675886
0.54_132.0283m/z	HMDB01131	M+H	C4H5NO4	35.6	0	-6.510886096	85.42484048	http://nonlinear.com/redirect/outbound?p=hmdb&param=HMDB01131	Iminoaspartic acid	132.028281	1	0.536283333	0.659427682	2.143665715
0.54_132.0283m/z	HMDB60350	M+H	C4H5NO4	35.6	0	-6.510886096	85.42484048	http://nonlinear.com/redirect/outbound?p=hmdb&param=HMDB60350	2-Oxosuccinamate	132.028281	1	0.536283333	0.659427682	2.143665715
0.54_198.9404m/z	HMDB40457	M+H	C4H7BrO2S	29.3	0	-9.607101246	57.04709306	http://nonlinear.com/redirect/outbound?p=hmdb&param=HMDB40457	3-Bromosulfolane	198.9403874	1	0.536283333	0	5.508444027
0.55_225.1236m/z	HMDB14386	M+H	C11H16N2O3	37.7	0	0.943782552	89.71724769	http://nonlinear.com/redirect/outbound?p=hmdb&param=HMDB14386	Butalbital	225.1235803	1	0.55345	8.49E-10	2.27321649
0.55_250.9507m/z	HMDB41188	M+H	C4H10O4S4	31.5	0	-11.02333261	69.63912046	http://nonlinear.com/redirect/outbound?p=hmdb&param=HMDB41188	Bis(methylsulfonylmethyl) disulfide	250.950714	1	0.55345	8.06E-10	3.548517793
0.55_556.2773m/z	HMDB01045	M+H	C28H37N5O7	39	0	1.327508566	96.42378373	http://nonlinear.com/redirect/outbound?p=hmdb&param=HMDB01045	Enkephalin L	556.2773121	1	0.55345	0	8.192411302
0.56_318.9390m/z	HMDB15265	M+H	C7H9ClO6P2S	34	0	10.57067495	81.4157022	http://nonlinear.com/redirect/outbound?p=hmdb&param=HMDB15265	Tiludronate	318.9389971	1	0.560583333	6.76E-06	4.825628874
0.56_318.9390m/z	HMDB32856	M+H	C12H6Cl4N2	26.1	0	10.10189785	41.52777698	http://nonlinear.com/redirect/outbound?p=hmdb&param=HMDB32856	3,3',4,4'-Tetrachloroazobenzene	318.9389971	1	0.560583333	6.76E-06	4.825628874
0.57_128.0703m/z	HMDB59657	M+H	C6H9NO2	38.5	0	-2.43249131	95.25607328	http://nonlinear.com/redirect/outbound?p=hmdb&param=HMDB59657	(S)-2,3,4,5-tetrahydropyridine-2-carboxylate	128.0702959	1	0.574866667	5.58E-09	2.077161763
0.57_128.0703m/z	HMDB29434	M+H	C6H9NO2	38.5	0	-2.43249131	95.25607328	http://nonlinear.com/redirect/outbound?p=hmdb&param=HMDB29434	(±)-4-Methylene-2-pyrrolidinecarboxylic acid	128.0702959	1	0.574866667	5.58E-09	2.077161763
0.57_128.0703m/z	HMDB12130	M+H	C6H9NO2	38.5	0	-2.43249131	95.25607328	http://nonlinear.com/redirect/outbound?p=hmdb&param=HMDB12130	(S)-2,3,4,5-Tetrahydropiperidine-2-carboxylate	128.0702959	1	0.574866667	5.58E-09	2.077161763
0.57_128.0703m/z	HMDB01084	M+H	C6H9NO2	38.5	0	-2.43249131	95.25607328	http://nonlinear.com/redirect/outbound?p=hmdb&param=HMDB01084	D-1-Piperideine-2-carboxylic acid	128.0702959	1	0.574866667	5.58E-09	2.077161763
0.57_146.1653m/z	HMDB01257	M+H	C7H19N3	39.6	0	1.008021344	99.12564614	http://nonlinear.com/redirect/outbound?p=hmdb&param=HMDB01257	Spermidine	146.1653204	1	0.567733333	5.02E-13	5.116137942
0.57_434.8539m/z	HMDB59636	M+H	C9H8I2O4	35	0	-10.58819261	86.50017485	http://nonlinear.com/redirect/outbound?p=hmdb&param=HMDB59636	3-(3,5-Diiodo-4-hydroxyphenyl)lactate	434.8538875	1	0.567733333	4.80E-11	3.521914299
0.57_918.6697m/z	HMDB12319	M+H	C50H95NO11S	32.7	0	-0.145211195	63.57019269	http://nonlinear.com/redirect/outbound?p=hmdb&param=HMDB12319	3-O-Sulfogalactosylceramide (d18:1/26:1(17Z))	918.669727	1	0.574866667	5.44E-15	10.61306935
0.59_652.6600m/z	HMDB11768	M+H	C42H85NO3	36.6	0	-0.279250692	83.28771933	http://nonlinear.com/redirect/outbound?p=hmdb&param=HMDB11768	Cer(d18:0/24:0)	652.66004	1	0.58915	0.00398524	1.702776761
0.59_842.5632m/z	HMDB09604	M+H	C49H80NO8P	35.1	0	-7.414369008	83.73989602	http://nonlinear.com/redirect/outbound?p=hmdb&param=HMDB09604	PE(22:4(7Z,10Z,13Z,16Z)/22:5(7Z,10Z,13Z,16Z,19Z))	842.5631919	1	0.58915	4.57E-11	1.920422679
0.59_842.5632m/z	HMDB09603	M+H	C49H80NO8P	35.1	0	-7.414369008	83.73989602	http://nonlinear.com/redirect/outbound?p=hmdb&param=HMDB09603	PE(22:4(7Z,10Z,13Z,16Z)/22:5(4Z,7Z,10Z,13Z,16Z))	842.5631919	1	0.58915	4.57E-11	1.920422679
0.59_842.5632m/z	HMDB09636	M+H	C49H80NO8P	35.1	0	-7.414369009	83.73989602	http://nonlinear.com/redirect/outbound?p=hmdb&param=HMDB09636	PE(22:5(4Z,7Z,10Z,13Z,16Z)/22:4(7Z,10Z,13Z,16Z))	842.5631919	1	0.58915	4.57E-11	1.920422679
0.59_842.5632m/z	HMDB09669	M+H	C49H80NO8P	35.1	0	-7.414369009	83.73989602	http://nonlinear.com/redirect/outbound?p=hmdb&param=HMDB09669	PE(22:5(7Z,10Z,13Z,16Z,19Z)/22:4(7Z,10Z,13Z,16Z))	842.5631919	1	0.58915	4.57E-11	1.920422679
0.59_924.4941m/z	HMDB14819	M+H	C47H73NO17	36.2	0	-1.085176968	82.53742314	http://nonlinear.com/redirect/outbound?p=hmdb&param=HMDB14819	Amphotericin B	924.4941242	1	0.58915	3.72E-12	2.828384678
0.59_978.5154m/z	HMDB06972	M+H	C46H81N3O15P2	33.9	0	-6.263634286	76.81049549	http://nonlinear.com/redirect/outbound?p=hmdb&param=HMDB06972	CDP-DG(16:0/18:2(9Z,12Z))	978.5154458	1	0.58915	2.22E-15	3.884998748
0.60_164.9263m/z	HMDB60451	M+H	C2H3Cl3O2	27.3	0	-5.137132444	42.33061001	http://nonlinear.com/redirect/outbound?p=hmdb&param=HMDB60451	Chloral hydrate	164.9262968	1	0.6035	8.32E-05	8.36975487
0.60_239.1118m/z	HMDB33065	M+H	C9H18O7	38.3	0	-3.056629243	94.86695814	http://nonlinear.com/redirect/outbound?p=hmdb&param=HMDB33065	(x)-1,2-Propanediol 1-O-b-D-glucopyranoside	239.1118015	1	0.596366667	5.55E-16	2.520725757
0.60_298.1864m/z	HMDB32419	M+H	C16H27NO2S	35.1	0	9.526359222	85.88003244	http://nonlinear.com/redirect/outbound?p=hmdb&param=HMDB32419	2-(4-Methyl-5-thiazolyl)ethyl decanoate	298.1863575	1	0.596366667	0	3.823022775
0.60_620.6018m/z	HMDB11775	M+H	C40H77NO3	36.3	0	6.749161456	88.91851252	http://nonlinear.com/redirect/outbound?p=hmdb&param=HMDB11775	Cer(d18:1/22:1(13Z))	620.6018035	1	0.6035	5.33E-15	9.197661858
0.60_638.6480m/z	HMDB11767	M+H	C41H83NO3	37.1	0	5.341626246	91.4682003	http://nonlinear.com/redirect/outbound?p=hmdb&param=HMDB11767	Cer(d18:0/23:0)	638.647978	1	0.6035	0.021062105	1.854167375
0.60_648.6323m/z	HMDB04953	M+H	C42H81NO3	35.7	0	5.244379196	84.41504069	http://nonlinear.com/redirect/outbound?p=hmdb&param=HMDB04953	Cer(d18:1/24:1(15Z))	648.6323183	1	0.596366667	4.16E-05	2.138986331
0.60_702.5845m/z	HMDB10703	M+H	C40H80NO6P	35.5	0	6.925596514	85.1865818	http://nonlinear.com/redirect/outbound?p=hmdb&param=HMDB10703	CerP(d18:1/22:0)	702.5844612	1	0.6035	7.34E-09	3.075561394
0.60_704.5879m/z	HMDB10169	M+H	C39H80N2O6P	35.6	0	7.458523464	86.34372352	http://nonlinear.com/redirect/outbound?p=hmdb&param=HMDB10169	SM(d18:1/16:0)	704.587924	1	0.6035	0.000187867	2.002685722
0.60_728.6119m/z	HMDB04972	M+H	C42H81NO8	35.2	0	11.49305466	88.5010316	http://nonlinear.com/redirect/outbound?p=hmdb&param=HMDB04972	Glucosylceramide (d18:1/18:0)	728.6118573	1	0.596366667	7.08E-05	1.547370266
0.60_728.6119m/z	HMDB10709	M+H	C42H81NO8	35.2	0	11.49305466	88.5010316	http://nonlinear.com/redirect/outbound?p=hmdb&param=HMDB10709	Galactosylceramide (d18:1/18:0)	728.6118573	1	0.596366667	7.08E-05	1.547370266
0.60_730.6136m/z	HMDB10704	M+H	C42H84NO6P	37.3	0	3.712056937	90.77373535	http://nonlinear.com/redirect/outbound?p=hmdb&param=HMDB10704	CerP(d18:1/24:0)	730.6136108	1	0.596366667	0.036562896	1.614442031
0.60_732.6080m/z	HMDB01348	M+H	C41H84N2O6P	35.7	0	-8.188519962	87.6190228	http://nonlinear.com/redirect/outbound?p=hmdb&param=HMDB01348	SM(d18:1/18:0)	732.6079857	1	0.6035	0.000875303	1.758812785
0.60_748.5766m/z	HMDB60501	M+H	C41H82NO8P	29.9	0	-11.3128201	61.45841881	http://nonlinear.com/redirect/outbound?p=hmdb&param=HMDB60501	Phosphatidylethanolamine	748.5766244	1	0.6035	5.78E-06	1.759674995
0.60_748.5766m/z	HMDB08033	M+H	C41H82NO8P	29.9	0	-11.3128201	61.45841881	http://nonlinear.com/redirect/outbound?p=hmdb&param=HMDB08033	PC(18:0/15:0)	748.5766244	1	0.6035	5.78E-06	1.759674995
0.60_748.5766m/z	HMDB07937	M+H	C41H82NO8P	29.9	0	-11.3128201	61.45841881	http://nonlinear.com/redirect/outbound?p=hmdb&param=HMDB07937	PC(15:0/18:0)	748.5766244	1	0.6035	5.78E-06	1.759674995
0.60_748.5766m/z	HMDB08991	M+H	C41H82NO8P	29.9	0	-11.3128201	61.45841881	http://nonlinear.com/redirect/outbound?p=hmdb&param=HMDB08991	PE(18:0/18:0)	748.5766244	1	0.6035	5.78E-06	1.759674995
0.60_748.5766m/z	HMDB08932	M+H	C41H82NO8P	29.9	0	-11.3128201	61.45841881	http://nonlinear.com/redirect/outbound?p=hmdb&param=HMDB08932	PE(16:0/20:0)	748.5766244	1	0.6035	5.78E-06	1.759674995
0.60_748.5766m/z	HMDB09481	M+H	C41H82NO8P	29.9	0	-11.3128201	61.45841881	http://nonlinear.com/redirect/outbound?p=hmdb&param=HMDB09481	PE(22:0/14:0)	748.5766244	1	0.6035	5.78E-06	1.759674995
0.60_748.5766m/z	HMDB09220	M+H	C41H82NO8P	29.9	0	-11.3128201	61.45841881	http://nonlinear.com/redirect/outbound?p=hmdb&param=HMDB09220	PE(20:0/16:0)	748.5766244	1	0.6035	5.78E-06	1.759674995
0.60_748.5766m/z	HMDB08841	M+H	C41H82NO8P	29.9	0	-11.3128201	61.45841881	http://nonlinear.com/redirect/outbound?p=hmdb&param=HMDB08841	PE(14:0/22:0)	748.5766244	1	0.6035	5.78E-06	1.759674995
0.60_754.5712m/z	HMDB11383	M+H	C43H80NO7P	35.5	0	-4.37713208	82.61156296	http://nonlinear.com/redirect/outbound?p=hmdb&param=HMDB11383	PE(P-18:0/20:3(5Z,8Z,11Z))	754.5712185	1	0.596366667	0.002761712	2.190986685
0.60_754.5712m/z	HMDB11384	M+H	C43H80NO7P	35.5	0	-4.37713208	82.61156296	http://nonlinear.com/redirect/outbound?p=hmdb&param=HMDB11384	PE(P-18:0/20:3(8Z,11Z,14Z))	754.5712185	1	0.596366667	0.002761712	2.190986685
0.60_754.5712m/z	HMDB09314	M+H	C43H80NO7P	35.5	0	-4.37713208	82.61156296	http://nonlinear.com/redirect/outbound?p=hmdb&param=HMDB09314	PE(20:2(11Z,14Z)/P-18:1(11Z))	754.5712185	1	0.596366667	0.002761712	2.190986685
0.60_754.5712m/z	HMDB11448	M+H	C43H80NO7P	35.5	0	-4.37713208	82.61156296	http://nonlinear.com/redirect/outbound?p=hmdb&param=HMDB11448	PE(P-18:1(9Z)/20:2(11Z,14Z))	754.5712185	1	0.596366667	0.002761712	2.190986685
0.60_754.5712m/z	HMDB09315	M+H	C43H80NO7P	35.5	0	-4.37713208	82.61156296	http://nonlinear.com/redirect/outbound?p=hmdb&param=HMDB09315	PE(20:2(11Z,14Z)/P-18:1(9Z))	754.5712185	1	0.596366667	0.002761712	2.190986685
0.60_754.5712m/z	HMDB11415	M+H	C43H80NO7P	35.5	0	-4.37713208	82.61156296	http://nonlinear.com/redirect/outbound?p=hmdb&param=HMDB11415	PE(P-18:1(11Z)/20:2(11Z,14Z))	754.5712185	1	0.596366667	0.002761712	2.190986685
0.60_754.5712m/z	HMDB09379	M+H	C43H80NO7P	35.5	0	-4.37713208	82.61156296	http://nonlinear.com/redirect/outbound?p=hmdb&param=HMDB09379	PE(20:3(8Z,11Z,14Z)/P-18:0)	754.5712185	1	0.596366667	0.002761712	2.190986685
0.60_754.5712m/z	HMDB09346	M+H	C43H80NO7P	35.5	0	-4.37713208	82.61156296	http://nonlinear.com/redirect/outbound?p=hmdb&param=HMDB09346	PE(20:3(5Z,8Z,11Z)/P-18:0)	754.5712185	1	0.596366667	0.002761712	2.190986685
0.60_766.5692m/z	HMDB39528	M+H	C44H80NO7P	34.3	0	-6.93967243	79.37875627	http://nonlinear.com/redirect/outbound?p=hmdb&param=HMDB39528	2-O-(5,8,11,14,17-Eicosapentaenoyl)-1-O-hexadecylglycero-3-phosphocholine	766.5692042	1	0.6035	0.004223277	1.576970999
0.60_766.5692m/z	HMDB11221	M+H	C44H80NO7P	34.3	0	-6.93967243	79.37875627	http://nonlinear.com/redirect/outbound?p=hmdb&param=HMDB11221	PC(P-16:0/20:4(8Z,11Z,14Z,17Z))	766.5692042	1	0.6035	0.004223277	1.576970999
0.60_766.5692m/z	HMDB11247	M+H	C44H80NO7P	34.3	0	-6.93967243	79.37875627	http://nonlinear.com/redirect/outbound?p=hmdb&param=HMDB11247	PC(P-18:0/18:4(6Z,9Z,12Z,15Z))	766.5692042	1	0.6035	0.004223277	1.576970999
0.60_766.5692m/z	HMDB13415	M+H	C44H80NO7P	34.3	0	-6.93967243	79.37875627	http://nonlinear.com/redirect/outbound?p=hmdb&param=HMDB13415	PC(o-16:1(9Z)/20:4(8Z,11Z,14Z,17Z))	766.5692042	1	0.6035	0.004223277	1.576970999
0.60_766.5692m/z	HMDB11312	M+H	C44H80NO7P	34.3	0	-6.93967243	79.37875627	http://nonlinear.com/redirect/outbound?p=hmdb&param=HMDB11312	PC(P-18:1(9Z)/18:3(9Z,12Z,15Z))	766.5692042	1	0.6035	0.004223277	1.576970999
0.60_766.5692m/z	HMDB11278	M+H	C44H80NO7P	34.3	0	-6.93967243	79.37875627	http://nonlinear.com/redirect/outbound?p=hmdb&param=HMDB11278	PC(P-18:1(11Z)/18:3(6Z,9Z,12Z))	766.5692042	1	0.6035	0.004223277	1.576970999
0.60_766.5692m/z	HMDB11311	M+H	C44H80NO7P	34.3	0	-6.93967243	79.37875627	http://nonlinear.com/redirect/outbound?p=hmdb&param=HMDB11311	PC(P-18:1(9Z)/18:3(6Z,9Z,12Z))	766.5692042	1	0.6035	0.004223277	1.576970999
0.60_766.5692m/z	HMDB11279	M+H	C44H80NO7P	34.3	0	-6.93967243	79.37875627	http://nonlinear.com/redirect/outbound?p=hmdb&param=HMDB11279	PC(P-18:1(11Z)/18:3(9Z,12Z,15Z))	766.5692042	1	0.6035	0.004223277	1.576970999
0.60_766.5692m/z	HMDB08227	M+H	C44H80NO7P	34.3	0	-6.93967243	79.37875627	http://nonlinear.com/redirect/outbound?p=hmdb&param=HMDB08227	PC(18:3(9Z,12Z,15Z)/P-18:1(11Z))	766.5692042	1	0.6035	0.004223277	1.576970999
0.60_766.5692m/z	HMDB08194	M+H	C44H80NO7P	34.3	0	-6.93967243	79.37875627	http://nonlinear.com/redirect/outbound?p=hmdb&param=HMDB08194	PC(18:3(6Z,9Z,12Z)/P-18:1(11Z))	766.5692042	1	0.6035	0.004223277	1.576970999
0.60_766.5692m/z	HMDB08228	M+H	C44H80NO7P	34.3	0	-6.93967243	79.37875627	http://nonlinear.com/redirect/outbound?p=hmdb&param=HMDB08228	PC(18:3(9Z,12Z,15Z)/P-18:1(9Z))	766.5692042	1	0.6035	0.004223277	1.576970999
0.60_766.5692m/z	HMDB11220	M+H	C44H80NO7P	34.3	0	-6.93967243	79.37875627	http://nonlinear.com/redirect/outbound?p=hmdb&param=HMDB11220	PC(P-16:0/20:4(5Z,8Z,11Z,14Z))	766.5692042	1	0.6035	0.004223277	1.576970999
0.60_766.5692m/z	HMDB08455	M+H	C44H80NO7P	34.3	0	-6.93967243	79.37875627	http://nonlinear.com/redirect/outbound?p=hmdb&param=HMDB08455	PC(20:4(5Z,8Z,11Z,14Z)/P-16:0)	766.5692042	1	0.6035	0.004223277	1.576970999
0.60_766.5692m/z	HMDB08195	M+H	C44H80NO7P	34.3	0	-6.93967243	79.37875627	http://nonlinear.com/redirect/outbound?p=hmdb&param=HMDB08195	PC(18:3(6Z,9Z,12Z)/P-18:1(9Z))	766.5692042	1	0.6035	0.004223277	1.576970999
0.60_766.5692m/z	HMDB08488	M+H	C44H80NO7P	34.3	0	-6.93967243	79.37875627	http://nonlinear.com/redirect/outbound?p=hmdb&param=HMDB08488	PC(20:4(8Z,11Z,14Z,17Z)/P-16:0)	766.5692042	1	0.6035	0.004223277	1.576970999
0.60_766.5692m/z	HMDB08259	M+H	C44H80NO7P	34.3	0	-6.93967243	79.37875627	http://nonlinear.com/redirect/outbound?p=hmdb&param=HMDB08259	PC(18:4(6Z,9Z,12Z,15Z)/dm18:0)	766.5692042	1	0.6035	0.004223277	1.576970999
0.60_770.5659m/z	HMDB07947	M+H	C43H80NO8P	35.3	0	-4.610813682	81.76504131	http://nonlinear.com/redirect/outbound?p=hmdb&param=HMDB07947	PC(15:0/20:3(5Z,8Z,11Z))	770.5658833	1	0.596366667	0.000269309	1.675833587
0.60_770.5659m/z	HMDB09002	M+H	C43H80NO8P	35.3	0	-4.610813682	81.76504131	http://nonlinear.com/redirect/outbound?p=hmdb&param=HMDB09002	PE(18:0/20:3(8Z,11Z,14Z))	770.5658833	1	0.596366667	0.000269309	1.675833587
0.60_770.5659m/z	HMDB09226	M+H	C43H80NO8P	35.3	0	-4.610813682	81.76504131	http://nonlinear.com/redirect/outbound?p=hmdb&param=HMDB09226	PE(20:0/18:3(6Z,9Z,12Z))	770.5658833	1	0.596366667	0.000269309	1.675833587
0.60_770.5659m/z	HMDB07948	M+H	C43H80NO8P	35.3	0	-4.610813682	81.76504131	http://nonlinear.com/redirect/outbound?p=hmdb&param=HMDB07948	PC(15:0/20:3(8Z,11Z,14Z))	770.5658833	1	0.596366667	0.000269309	1.675833587
0.60_770.5659m/z	HMDB09227	M+H	C43H80NO8P	35.3	0	-4.610813682	81.76504131	http://nonlinear.com/redirect/outbound?p=hmdb&param=HMDB09227	PE(20:0/18:3(9Z,12Z,15Z))	770.5658833	1	0.596366667	0.000269309	1.675833587
0.60_770.5659m/z	HMDB09001	M+H	C43H80NO8P	35.3	0	-4.610813682	81.76504131	http://nonlinear.com/redirect/outbound?p=hmdb&param=HMDB09001	PE(18:0/20:3(5Z,8Z,11Z))	770.5658833	1	0.596366667	0.000269309	1.675833587
0.60_770.5659m/z	HMDB09033	M+H	C43H80NO8P	35.3	0	-4.610813682	81.76504131	http://nonlinear.com/redirect/outbound?p=hmdb&param=HMDB09033	PE(18:1(11Z)/20:2(11Z,14Z))	770.5658833	1	0.596366667	0.000269309	1.675833587
0.60_770.5659m/z	HMDB09066	M+H	C43H80NO8P	35.3	0	-4.610813682	81.76504131	http://nonlinear.com/redirect/outbound?p=hmdb&param=HMDB09066	PE(18:1(9Z)/20:2(11Z,14Z))	770.5658833	1	0.596366667	0.000269309	1.675833587
0.60_770.5659m/z	HMDB08975	M+H	C43H80NO8P	35.3	0	-4.610813682	81.76504131	http://nonlinear.com/redirect/outbound?p=hmdb&param=HMDB08975	PE(16:1(9Z)/22:2(13Z,16Z))	770.5658833	1	0.596366667	0.000269309	1.675833587
0.60_770.5659m/z	HMDB09258	M+H	C43H80NO8P	35.3	0	-4.610813682	81.76504131	http://nonlinear.com/redirect/outbound?p=hmdb&param=HMDB09258	PE(20:1(11Z)/18:2(9Z,12Z))	770.5658833	1	0.596366667	0.000269309	1.675833587
0.60_770.5659m/z	HMDB09290	M+H	C43H80NO8P	35.3	0	-4.610813682	81.76504131	http://nonlinear.com/redirect/outbound?p=hmdb&param=HMDB09290	PE(20:2(11Z,14Z)/18:1(9Z))	770.5658833	1	0.596366667	0.000269309	1.675833587
0.60_770.5659m/z	HMDB09551	M+H	C43H80NO8P	35.3	0	-4.610813682	81.76504131	http://nonlinear.com/redirect/outbound?p=hmdb&param=HMDB09551	PE(22:2(13Z,16Z)/16:1(9Z))	770.5658833	1	0.596366667	0.000269309	1.675833587
0.60_770.5659m/z	HMDB08363	M+H	C43H80NO8P	35.3	0	-4.610813682	81.76504131	http://nonlinear.com/redirect/outbound?p=hmdb&param=HMDB08363	PC(20:3(5Z,8Z,11Z)/15:0)	770.5658833	1	0.596366667	0.000269309	1.675833587
0.60_770.5659m/z	HMDB09289	M+H	C43H80NO8P	35.3	0	-4.610813682	81.76504131	http://nonlinear.com/redirect/outbound?p=hmdb&param=HMDB09289	PE(20:2(11Z,14Z)/18:1(11Z))	770.5658833	1	0.596366667	0.000269309	1.675833587
0.60_770.5659m/z	HMDB09098	M+H	C43H80NO8P	35.3	0	-4.610813682	81.76504131	http://nonlinear.com/redirect/outbound?p=hmdb&param=HMDB09098	PE(18:2(9Z,12Z)/20:1(11Z))	770.5658833	1	0.596366667	0.000269309	1.675833587
0.60_770.5659m/z	HMDB08396	M+H	C43H80NO8P	35.3	0	-4.610813682	81.76504131	http://nonlinear.com/redirect/outbound?p=hmdb&param=HMDB08396	PC(20:3(8Z,11Z,14Z)/15:0)	770.5658833	1	0.596366667	0.000269309	1.675833587
0.60_770.5659m/z	HMDB09163	M+H	C43H80NO8P	35.3	0	-4.610813682	81.76504131	http://nonlinear.com/redirect/outbound?p=hmdb&param=HMDB09163	PE(18:3(9Z,12Z,15Z)/20:0)	770.5658833	1	0.596366667	0.000269309	1.675833587
0.60_770.5659m/z	HMDB09354	M+H	C43H80NO8P	35.3	0	-4.610813682	81.76504131	http://nonlinear.com/redirect/outbound?p=hmdb&param=HMDB09354	PE(20:3(8Z,11Z,14Z)/18:0)	770.5658833	1	0.596366667	0.000269309	1.675833587
0.60_770.5659m/z	HMDB09130	M+H	C43H80NO8P	35.3	0	-4.610813682	81.76504131	http://nonlinear.com/redirect/outbound?p=hmdb&param=HMDB09130	PE(18:3(6Z,9Z,12Z)/20:0)	770.5658833	1	0.596366667	0.000269309	1.675833587
0.60_770.5659m/z	HMDB09321	M+H	C43H80NO8P	35.3	0	-4.610813682	81.76504131	http://nonlinear.com/redirect/outbound?p=hmdb&param=HMDB09321	PE(20:3(5Z,8Z,11Z)/18:0)	770.5658833	1	0.596366667	0.000269309	1.675833587
0.60_778.5666m/z	HMDB11457	M+H	C45H80NO7P	34.2	0	-10.23101517	81.9838752	http://nonlinear.com/redirect/outbound?p=hmdb&param=HMDB11457	PE(P-18:1(9Z)/22:4(7Z,10Z,13Z,16Z))	778.5665617	1	0.596366667	0.000244454	1.872429982
0.60_778.5666m/z	HMDB11393	M+H	C45H80NO7P	34.2	0	-10.23101517	81.9838752	http://nonlinear.com/redirect/outbound?p=hmdb&param=HMDB11393	PE(P-18:0/22:5(7Z,10Z,13Z,16Z,19Z))	778.5665617	1	0.596366667	0.000244454	1.872429982
0.60_778.5666m/z	HMDB09611	M+H	C45H80NO7P	34.2	0	-10.23101517	81.9838752	http://nonlinear.com/redirect/outbound?p=hmdb&param=HMDB09611	PE(22:4(7Z,10Z,13Z,16Z)/P-18:1(11Z))	778.5665617	1	0.596366667	0.000244454	1.872429982
0.60_778.5666m/z	HMDB11424	M+H	C45H80NO7P	34.2	0	-10.23101517	81.9838752	http://nonlinear.com/redirect/outbound?p=hmdb&param=HMDB11424	PE(P-18:1(11Z)/22:4(7Z,10Z,13Z,16Z))	778.5665617	1	0.596366667	0.000244454	1.872429982
0.60_778.5666m/z	HMDB09612	M+H	C45H80NO7P	34.2	0	-10.23101517	81.9838752	http://nonlinear.com/redirect/outbound?p=hmdb&param=HMDB09612	PE(22:4(7Z,10Z,13Z,16Z)/P-18:1(9Z))	778.5665617	1	0.596366667	0.000244454	1.872429982
0.60_778.5666m/z	HMDB09643	M+H	C45H80NO7P	34.2	0	-10.23101517	81.9838752	http://nonlinear.com/redirect/outbound?p=hmdb&param=HMDB09643	PE(22:5(4Z,7Z,10Z,13Z,16Z)/dm18:0)	778.5665617	1	0.596366667	0.000244454	1.872429982
0.60_778.5666m/z	HMDB11392	M+H	C45H80NO7P	34.2	0	-10.23101517	81.9838752	http://nonlinear.com/redirect/outbound?p=hmdb&param=HMDB11392	PE(P-18:0/22:5(4Z,7Z,10Z,13Z,16Z))	778.5665617	1	0.596366667	0.000244454	1.872429982
0.60_778.5666m/z	HMDB09676	M+H	C45H80NO7P	34.2	0	-10.23101517	81.9838752	http://nonlinear.com/redirect/outbound?p=hmdb&param=HMDB09676	PE(22:5(7Z,10Z,13Z,16Z,19Z)/P-18:0)	778.5665617	1	0.596366667	0.000244454	1.872429982
0.60_792.5514m/z	HMDB07958	M+H	C45H78NO8P	36.9	0	-3.05901656	88.27318527	http://nonlinear.com/redirect/outbound?p=hmdb&param=HMDB07958	PC(15:0/22:6(4Z,7Z,10Z,13Z,16Z,19Z))	792.5513602	1	0.6035	0.001008164	1.468569035
0.60_792.5514m/z	HMDB09012	M+H	C45H78NO8P	36.9	0	-3.05901656	88.27318527	http://nonlinear.com/redirect/outbound?p=hmdb&param=HMDB09012	PE(18:0/22:6(4Z,7Z,10Z,13Z,16Z,19Z))	792.5513602	1	0.6035	0.001008164	1.468569035
0.60_792.5514m/z	HMDB09043	M+H	C45H78NO8P	36.9	0	-3.05901656	88.27318527	http://nonlinear.com/redirect/outbound?p=hmdb&param=HMDB09043	PE(18:1(11Z)/22:5(4Z,7Z,10Z,13Z,16Z))	792.5513602	1	0.6035	0.001008164	1.468569035
0.60_792.5514m/z	HMDB09269	M+H	C45H78NO8P	36.9	0	-3.05901656	88.27318527	http://nonlinear.com/redirect/outbound?p=hmdb&param=HMDB09269	PE(20:1(11Z)/20:5(5Z,8Z,11Z,14Z,17Z))	792.5513602	1	0.6035	0.001008164	1.468569035
0.60_792.5514m/z	HMDB09076	M+H	C45H78NO8P	36.9	0	-3.05901656	88.27318527	http://nonlinear.com/redirect/outbound?p=hmdb&param=HMDB09076	PE(18:1(9Z)/22:5(4Z,7Z,10Z,13Z,16Z))	792.5513602	1	0.6035	0.001008164	1.468569035
0.60_792.5514m/z	HMDB09044	M+H	C45H78NO8P	36.9	0	-3.05901656	88.27318527	http://nonlinear.com/redirect/outbound?p=hmdb&param=HMDB09044	PE(18:1(11Z)/22:5(7Z,10Z,13Z,16Z,19Z))	792.5513602	1	0.6035	0.001008164	1.468569035
0.60_792.5514m/z	HMDB09300	M+H	C45H78NO8P	36.9	0	-3.05901656	88.27318527	http://nonlinear.com/redirect/outbound?p=hmdb&param=HMDB09300	PE(20:2(11Z,14Z)/20:4(5Z,8Z,11Z,14Z))	792.5513602	1	0.6035	0.001008164	1.468569035
0.60_792.5514m/z	HMDB09301	M+H	C45H78NO8P	36.9	0	-3.05901656	88.27318527	http://nonlinear.com/redirect/outbound?p=hmdb&param=HMDB09301	PE(20:2(11Z,14Z)/20:4(8Z,11Z,14Z,17Z))	792.5513602	1	0.6035	0.001008164	1.468569035
0.60_792.5514m/z	HMDB09558	M+H	C45H78NO8P	36.9	0	-3.05901656	88.27318527	http://nonlinear.com/redirect/outbound?p=hmdb&param=HMDB09558	PE(22:2(13Z,16Z)/18:4(6Z,9Z,12Z,15Z))	792.5513602	1	0.6035	0.001008164	1.468569035
0.60_792.5514m/z	HMDB09108	M+H	C45H78NO8P	36.9	0	-3.05901656	88.27318527	http://nonlinear.com/redirect/outbound?p=hmdb&param=HMDB09108	PE(18:2(9Z,12Z)/22:4(7Z,10Z,13Z,16Z))	792.5513602	1	0.6035	0.001008164	1.468569035
0.60_792.5514m/z	HMDB09077	M+H	C45H78NO8P	36.9	0	-3.05901656	88.27318527	http://nonlinear.com/redirect/outbound?p=hmdb&param=HMDB09077	PE(18:1(9Z)/22:5(7Z,10Z,13Z,16Z,19Z))	792.5513602	1	0.6035	0.001008164	1.468569035
0.60_792.5514m/z	HMDB09365	M+H	C45H78NO8P	36.9	0	-3.05901656	88.27318527	http://nonlinear.com/redirect/outbound?p=hmdb&param=HMDB09365	PE(20:3(8Z,11Z,14Z)/20:3(8Z,11Z,14Z))	792.5513602	1	0.6035	0.001008164	1.468569035
0.60_792.5514m/z	HMDB09364	M+H	C45H78NO8P	36.9	0	-3.05901656	88.27318527	http://nonlinear.com/redirect/outbound?p=hmdb&param=HMDB09364	PE(20:3(8Z,11Z,14Z)/20:3(5Z,8Z,11Z))	792.5513602	1	0.6035	0.001008164	1.468569035
0.60_792.5514m/z	HMDB09332	M+H	C45H78NO8P	36.9	0	-3.05901656	88.27318527	http://nonlinear.com/redirect/outbound?p=hmdb&param=HMDB09332	PE(20:3(5Z,8Z,11Z)/20:3(8Z,11Z,14Z))	792.5513602	1	0.6035	0.001008164	1.468569035
0.60_792.5514m/z	HMDB09331	M+H	C45H78NO8P	36.9	0	-3.05901656	88.27318527	http://nonlinear.com/redirect/outbound?p=hmdb&param=HMDB09331	PE(20:3(5Z,8Z,11Z)/20:3(5Z,8Z,11Z))	792.5513602	1	0.6035	0.001008164	1.468569035
0.60_792.5514m/z	HMDB09588	M+H	C45H78NO8P	36.9	0	-3.05901656	88.27318527	http://nonlinear.com/redirect/outbound?p=hmdb&param=HMDB09588	PE(22:4(7Z,10Z,13Z,16Z)/18:2(9Z,12Z))	792.5513602	1	0.6035	0.001008164	1.468569035
0.60_792.5514m/z	HMDB09429	M+H	C45H78NO8P	36.9	0	-3.05901656	88.27318527	http://nonlinear.com/redirect/outbound?p=hmdb&param=HMDB09429	PE(20:4(8Z,11Z,14Z,17Z)/20:2(11Z,14Z))	792.5513602	1	0.6035	0.001008164	1.468569035
0.60_792.5514m/z	HMDB09396	M+H	C45H78NO8P	36.9	0	-3.05901656	88.27318527	http://nonlinear.com/redirect/outbound?p=hmdb&param=HMDB09396	PE(20:4(5Z,8Z,11Z,14Z)/20:2(11Z,14Z))	792.5513602	1	0.6035	0.001008164	1.468569035
0.60_792.5514m/z	HMDB09206	M+H	C45H78NO8P	36.9	0	-3.05901656	88.27318527	http://nonlinear.com/redirect/outbound?p=hmdb&param=HMDB09206	PE(18:4(6Z,9Z,12Z,15Z)/22:2(13Z,16Z))	792.5513602	1	0.6035	0.001008164	1.468569035
0.60_792.5514m/z	HMDB09461	M+H	C45H78NO8P	36.9	0	-3.05901656	88.27318527	http://nonlinear.com/redirect/outbound?p=hmdb&param=HMDB09461	PE(20:5(5Z,8Z,11Z,14Z,17Z)/20:1(11Z))	792.5513602	1	0.6035	0.001008164	1.468569035
0.60_792.5514m/z	HMDB09652	M+H	C45H78NO8P	36.9	0	-3.05901656	88.27318527	http://nonlinear.com/redirect/outbound?p=hmdb&param=HMDB09652	PE(22:5(7Z,10Z,13Z,16Z,19Z)/18:1(11Z))	792.5513602	1	0.6035	0.001008164	1.468569035
0.60_792.5514m/z	HMDB09653	M+H	C45H78NO8P	36.9	0	-3.05901656	88.27318527	http://nonlinear.com/redirect/outbound?p=hmdb&param=HMDB09653	PE(22:5(7Z,10Z,13Z,16Z,19Z)/18:1(9Z))	792.5513602	1	0.6035	0.001008164	1.468569035
0.60_792.5514m/z	HMDB09620	M+H	C45H78NO8P	36.9	0	-3.05901656	88.27318527	http://nonlinear.com/redirect/outbound?p=hmdb&param=HMDB09620	PE(22:5(4Z,7Z,10Z,13Z,16Z)/18:1(9Z))	792.5513602	1	0.6035	0.001008164	1.468569035
0.60_792.5514m/z	HMDB08724	M+H	C45H78NO8P	36.9	0	-3.05901656	88.27318527	http://nonlinear.com/redirect/outbound?p=hmdb&param=HMDB08724	PC(22:6(4Z,7Z,10Z,13Z,16Z,19Z)/15:0)	792.5513602	1	0.6035	0.001008164	1.468569035
0.60_792.5514m/z	HMDB09619	M+H	C45H78NO8P	36.9	0	-3.05901656	88.27318527	http://nonlinear.com/redirect/outbound?p=hmdb&param=HMDB09619	PE(22:5(4Z,7Z,10Z,13Z,16Z)/18:1(11Z))	792.5513602	1	0.6035	0.001008164	1.468569035
0.60_792.5514m/z	HMDB09684	M+H	C45H78NO8P	36.9	0	-3.05901656	88.27318527	http://nonlinear.com/redirect/outbound?p=hmdb&param=HMDB09684	PE(22:6(4Z,7Z,10Z,13Z,16Z,19Z)/18:0)	792.5513602	1	0.6035	0.001008164	1.468569035
0.60_806.5408m/z	HMDB12317	M+H	C42H79NO11S	36	0	-4.824665338	85.64774512	http://nonlinear.com/redirect/outbound?p=hmdb&param=HMDB12317	3-O-Sulfogalactosylceramide (d18:1/18:1(9Z))	806.5407733	1	0.596366667	0.00197031	1.918904485
0.60_814.5683m/z	HMDB12382	M+H	C44H80NO10P	35.1	0	11.15545817	87.60930034	http://nonlinear.com/redirect/outbound?p=hmdb&param=HMDB12382	PS(18:0/20:3(8Z,11Z,14Z))	814.5683364	1	0.6035	1.16E-08	1.817865888
0.60_814.5683m/z	HMDB12422	M+H	C44H80NO10P	35.1	0	11.15545817	87.60930034	http://nonlinear.com/redirect/outbound?p=hmdb&param=HMDB12422	PS(20:3(8Z,11Z,14Z)/18:0)	814.5683364	1	0.6035	1.16E-08	1.817865888
0.60_826.5370m/z	HMDB08255	M+H	C48H76NO8P	34.5	0	-1.422519418	74.44612376	http://nonlinear.com/redirect/outbound?p=hmdb&param=HMDB08255	PC(18:4(6Z,9Z,12Z,15Z)/22:6(4Z,7Z,10Z,13Z,16Z,19Z))	826.5369571	1	0.596366667	0.00099285	1.846073049
0.60_826.5370m/z	HMDB08511	M+H	C48H76NO8P	34.5	0	-1.422519418	74.44612376	http://nonlinear.com/redirect/outbound?p=hmdb&param=HMDB08511	PC(20:5(5Z,8Z,11Z,14Z,17Z)/20:5(5Z,8Z,11Z,14Z,17Z))	826.5369571	1	0.596366667	0.00099285	1.846073049
0.60_826.5370m/z	HMDB08733	M+H	C48H76NO8P	34.5	0	-1.422519418	74.44612376	http://nonlinear.com/redirect/outbound?p=hmdb&param=HMDB08733	PC(22:6(4Z,7Z,10Z,13Z,16Z,19Z)/18:4(6Z,9Z,12Z,15Z))	826.5369571	1	0.596366667	0.00099285	1.846073049
0.60_836.5314m/z	HMDB09705	M+H	C49H74NO8P	35	0	10.67792967	86.78214883	http://nonlinear.com/redirect/outbound?p=hmdb&param=HMDB09705	PE(22:6(4Z,7Z,10Z,13Z,16Z,19Z)/22:6(4Z,7Z,10Z,13Z,16Z,19Z))	836.531403	1	0.596366667	2.58E-08	1.853619965
0.60_838.5377m/z	HMDB09639	M+H	C49H76NO8P	35.4	0	-0.505477598	77.39372959	http://nonlinear.com/redirect/outbound?p=hmdb&param=HMDB09639	PE(22:5(4Z,7Z,10Z,13Z,16Z)/22:6(4Z,7Z,10Z,13Z,16Z,19Z))	838.5377081	1	0.6035	5.91E-06	1.771445552
0.60_838.5377m/z	HMDB09672	M+H	C49H76NO8P	35.4	0	-0.505477598	77.39372959	http://nonlinear.com/redirect/outbound?p=hmdb&param=HMDB09672	PE(22:5(7Z,10Z,13Z,16Z,19Z)/22:6(4Z,7Z,10Z,13Z,16Z,19Z))	838.5377081	1	0.6035	5.91E-06	1.771445552
0.60_838.5377m/z	HMDB09704	M+H	C49H76NO8P	35.4	0	-0.505477598	77.39372959	http://nonlinear.com/redirect/outbound?p=hmdb&param=HMDB09704	PE(22:6(4Z,7Z,10Z,13Z,16Z,19Z)/22:5(7Z,10Z,13Z,16Z,19Z))	838.5377081	1	0.6035	5.91E-06	1.771445552
0.60_838.5377m/z	HMDB09703	M+H	C49H76NO8P	35.4	0	-0.505477598	77.39372959	http://nonlinear.com/redirect/outbound?p=hmdb&param=HMDB09703	PE(22:6(4Z,7Z,10Z,13Z,16Z,19Z)/22:5(4Z,7Z,10Z,13Z,16Z))	838.5377081	1	0.6035	5.91E-06	1.771445552
0.60_844.4859m/z	HMDB38232	M+H	C46H69NO13	34.7	0	1.999345076	75.79109208	http://nonlinear.com/redirect/outbound?p=hmdb&param=HMDB38232	Azaspiracid 4	844.4858541	1	0.6035	0.000221082	2.292016866
0.60_844.4859m/z	HMDB38233	M+H	C46H69NO13	34.7	0	1.999345076	75.79109208	http://nonlinear.com/redirect/outbound?p=hmdb&param=HMDB38233	Azaspiracid 5	844.4858541	1	0.6035	0.000221082	2.292016866
0.60_852.5484m/z	HMDB08518	M+H	C50H78NO8P	35.3	0	-6.264737769	83.37925965	http://nonlinear.com/redirect/outbound?p=hmdb&param=HMDB08518	PC(20:5(5Z,8Z,11Z,14Z,17Z)/22:6(4Z,7Z,10Z,13Z,16Z,19Z))	852.5484468	1	0.596366667	3.11E-15	3.362915315
0.60_852.5484m/z	HMDB08741	M+H	C50H78NO8P	35.3	0	-6.264737769	83.37925965	http://nonlinear.com/redirect/outbound?p=hmdb&param=HMDB08741	PC(22:6(4Z,7Z,10Z,13Z,16Z,19Z)/20:5(5Z,8Z,11Z,14Z,17Z))	852.5484468	1	0.596366667	3.11E-15	3.362915315
0.60_856.5257m/z	HMDB38234	M+H	C48H73NO12	35.9	0	6.062702421	86.50607306	http://nonlinear.com/redirect/outbound?p=hmdb&param=HMDB38234	Azaspiracid 2	856.5257399	1	0.596366667	2.11E-05	1.982124057
0.60_863.5639m/z	HMDB09809	M+H	C45H83O13P	31.7	0	-0.604810865	59.17598455	http://nonlinear.com/redirect/outbound?p=hmdb&param=HMDB09809	PI(18:0/18:2(9Z,12Z))	863.5638841	1	0.6035	0.000692359	2.235629378
0.60_863.5639m/z	HMDB09786	M+H	C45H83O13P	31.7	0	-0.604810865	59.17598455	http://nonlinear.com/redirect/outbound?p=hmdb&param=HMDB09786	PI(16:0/20:2(11Z,14Z))	863.5638841	1	0.6035	0.000692359	2.235629378
0.60_863.5639m/z	HMDB09824	M+H	C45H83O13P	31.7	0	-0.604810865	59.17598455	http://nonlinear.com/redirect/outbound?p=hmdb&param=HMDB09824	PI(18:1(11Z)/18:1(11Z))	863.5638841	1	0.6035	0.000692359	2.235629378
0.60_863.5639m/z	HMDB09825	M+H	C45H83O13P	31.7	0	-0.604810865	59.17598455	http://nonlinear.com/redirect/outbound?p=hmdb&param=HMDB09825	PI(18:1(11Z)/18:1(9Z))	863.5638841	1	0.6035	0.000692359	2.235629378
0.60_863.5639m/z	HMDB09837	M+H	C45H83O13P	31.7	0	-0.604810865	59.17598455	http://nonlinear.com/redirect/outbound?p=hmdb&param=HMDB09837	PI(18:1(9Z)/18:1(9Z))	863.5638841	1	0.6035	0.000692359	2.235629378
0.60_863.5639m/z	HMDB09836	M+H	C45H83O13P	31.7	0	-0.604810865	59.17598455	http://nonlinear.com/redirect/outbound?p=hmdb&param=HMDB09836	PI(18:1(9Z)/18:1(11Z))	863.5638841	1	0.6035	0.000692359	2.235629378
0.60_863.5639m/z	HMDB09847	M+H	C45H83O13P	31.7	0	-0.604810865	59.17598455	http://nonlinear.com/redirect/outbound?p=hmdb&param=HMDB09847	PI(18:2(9Z,12Z)/18:0)	863.5638841	1	0.6035	0.000692359	2.235629378
0.60_863.5639m/z	HMDB09875	M+H	C45H83O13P	31.7	0	-0.604810865	59.17598455	http://nonlinear.com/redirect/outbound?p=hmdb&param=HMDB09875	PI(20:2(11Z,14Z)/16:0)	863.5638841	1	0.6035	0.000692359	2.235629378
0.60_914.5718m/z	HMDB15015	M+H	C51H79NO13	33	0	10.26275251	76.30152778	http://nonlinear.com/redirect/outbound?p=hmdb&param=HMDB15015	Sirolimus	914.5717936	1	0.596366667	4.12E-10	2.806127317
0.60_954.5129m/z	HMDB06968	M+H	C44H81N3O15P2	33.8	0	-9.066858359	78.83572364	http://nonlinear.com/redirect/outbound?p=hmdb&param=HMDB06968	CDP-DG(16:0/16:0)	954.5129232	1	0.6035	8.66E-15	5.750360427
0.61_189.1608m/z	HMDB01325	M+H	C9H20N2O2	38.5	0	5.71158187	98.97950357	http://nonlinear.com/redirect/outbound?p=hmdb&param=HMDB01325	N6,N6,N6-Trimethyl-L-lysine	189.160829	1	0.61065	2.22E-15	2.409244777
0.61_700.5697m/z	HMDB04971	M+H	C40H77NO8	32.7	0	-3.565946769	67.87002932	http://nonlinear.com/redirect/outbound?p=hmdb&param=HMDB04971	Glucosylceramide (d18:1/16:0)	700.5697003	1	0.61065	9.08E-05	1.891516091
0.61_700.5697m/z	HMDB10708	M+H	C40H77NO8	32.7	0	-3.565946769	67.87002932	http://nonlinear.com/redirect/outbound?p=hmdb&param=HMDB10708	Galactosylceramide (d18:1/16:0)	700.5697003	1	0.61065	9.08E-05	1.891516091
0.61_902.5052m/z	HMDB29343	M+H	C45H75NO17	35.6	0	-6.203773182	84.92799399	http://nonlinear.com/redirect/outbound?p=hmdb&param=HMDB29343	beta1-Tomatidine	902.5051837	1	0.61065	1.82E-13	4.982876579
0.62_100.0761m/z	HMDB11749	M+H	C5H9NO	38.5	0	4.520606021	97.98960566	http://nonlinear.com/redirect/outbound?p=hmdb&param=HMDB11749	2-Piperidinone	100.0761382	1	0.617783333	6.39E-14	3.201177507
0.62_100.0761m/z	HMDB40518	M+H	C5H9NO	38.5	0	4.520606021	97.98960566	http://nonlinear.com/redirect/outbound?p=hmdb&param=HMDB40518	2,5-Dihydro-2,4-dimethyloxazole	100.0761382	1	0.617783333	6.39E-14	3.201177507
0.62_100.0761m/z	HMDB60309	M+H	C5H9NO	38.5	0	4.520606021	97.98960566	http://nonlinear.com/redirect/outbound?p=hmdb&param=HMDB60309	(2R)-2-Hydroxy-2-methylbutanenitrile	100.0761382	1	0.617783333	6.39E-14	3.201177507
0.62_100.0761m/z	HMDB34587	M+H	C5H9NO	38.5	0	4.520606021	97.98960566	http://nonlinear.com/redirect/outbound?p=hmdb&param=HMDB34587	1-Pyrrolidinecarboxaldehyde	100.0761382	1	0.617783333	6.39E-14	3.201177507
0.62_112.8960m/z	HMDB15106	M+H	HSSe	19.8	0	1.470867394	0.573675358	http://nonlinear.com/redirect/outbound?p=hmdb&param=HMDB15106	Selenium Sulfide	112.8960333	1	0.617783333	1.44E-11	9.091463509
0.62_117.1022m/z	HMDB12176	M+H	C5H12N2O	39.7	0	-0.590152829	99.03207644	http://nonlinear.com/redirect/outbound?p=hmdb&param=HMDB12176	5-Aminopentanamide	117.1021709	1	0.617783333	4.35E-13	3.736854753
0.62_126.1016m/z	HMDB01861	M+H	C6H11N3	37.8	0	-8.058804878	97.8549105	http://nonlinear.com/redirect/outbound?p=hmdb&param=HMDB01861	3-Methylhistamine	126.1015657	1	0.617783333	0	4.859801993
0.62_126.1016m/z	HMDB00898	M+H	C6H11N3	37.8	0	-8.058804878	97.8549105	http://nonlinear.com/redirect/outbound?p=hmdb&param=HMDB00898	1-Methylhistamine	126.1015657	1	0.617783333	0	4.859801993
0.62_203.1387m/z	HMDB28922	M+H	C9H18N2O3	37.5	0	-1.719143572	89.3413078	http://nonlinear.com/redirect/outbound?p=hmdb&param=HMDB28922	Leucyl-Alanine	203.1386714	1	0.624933333	6.45E-06	4.209543153
0.62_203.1387m/z	HMDB28691	M+H	C9H18N2O3	37.5	0	-1.719143572	89.3413078	http://nonlinear.com/redirect/outbound?p=hmdb&param=HMDB28691	Alanyl-Leucine	203.1386714	1	0.624933333	6.45E-06	4.209543153
0.62_203.1387m/z	HMDB28690	M+H	C9H18N2O3	37.5	0	-1.719143572	89.3413078	http://nonlinear.com/redirect/outbound?p=hmdb&param=HMDB28690	Alanyl-Isoleucine	203.1386714	1	0.624933333	6.45E-06	4.209543153
0.62_203.1387m/z	HMDB28900	M+H	C9H18N2O3	37.5	0	-1.719143572	89.3413078	http://nonlinear.com/redirect/outbound?p=hmdb&param=HMDB28900	Isoleucyl-Alanine	203.1386714	1	0.624933333	6.45E-06	4.209543153
0.62_369.0955m/z	HMDB34141	M+H	C20H16O7	35	0	-3.649760076	79.16826234	http://nonlinear.com/redirect/outbound?p=hmdb&param=HMDB34141	12alpha-Hydroxyerosone	369.0955358	1	0.624933333	0	9.487263148
0.62_385.0759m/z	HMDB40571	M+H	C16H16O11	38.7	0	-1.74142838	95.70561243	http://nonlinear.com/redirect/outbound?p=hmdb&param=HMDB40571	2-O-Feruloylhydroxycitric acid	385.0758689	1	0.617783333	2.29E-09	3.635746192
0.62_748.6195m/z	HMDB13405	M+H	C42H86NO7P	32.5	0	-2.65255823	65.87412476	http://nonlinear.com/redirect/outbound?p=hmdb&param=HMDB13405	PC(o-16:0/18:0)	748.6194841	1	0.624933333	0.00084948	2.978921733
0.63_125.0720m/z	HMDB31852	M+H	C6H8N2O	30	0	8.918860661	59.97195609	http://nonlinear.com/redirect/outbound?p=hmdb&param=HMDB31852	2-Methoxy-3-methylpyrazine	125.0720458	1	0.632066667	1.36E-08	3.311400018
0.63_125.0720m/z	HMDB04181	M+H	C6H8N2O	30	0	8.918860661	59.97195609	http://nonlinear.com/redirect/outbound?p=hmdb&param=HMDB04181	Methylimidazole acetaldehyde	125.0720458	1	0.632066667	1.36E-08	3.311400018
0.63_125.0720m/z	HMDB40143	M+H	C6H8N2O	30	0	8.918860661	59.97195609	http://nonlinear.com/redirect/outbound?p=hmdb&param=HMDB40143	2-Methoxy-6-methylpyrazine	125.0720458	1	0.632066667	1.36E-08	3.311400018
0.63_125.0720m/z	HMDB40141	M+H	C6H8N2O	30	0	8.918860661	59.97195609	http://nonlinear.com/redirect/outbound?p=hmdb&param=HMDB40141	2-Methoxy-5-methylpyrazine	125.0720458	1	0.632066667	1.36E-08	3.311400018
0.63_170.0925m/z	HMDB00479	M+H	C7H11N3O2	39.6	0	0.486412521	98.77923713	http://nonlinear.com/redirect/outbound?p=hmdb&param=HMDB00479	3-Methylhistidine	170.0924853	1	0.632066667	0	5.537516878
0.63_170.0925m/z	HMDB00001	M+H	C7H11N3O2	39.6	0	0.486412521	98.77923713	http://nonlinear.com/redirect/outbound?p=hmdb&param=HMDB00001	1-Methylhistidine	170.0924853	1	0.632066667	0	5.537516878
0.63_175.1180m/z	HMDB03416	M+H	C6H14N4O2	32.1	0	-5.643585656	66.73045248	http://nonlinear.com/redirect/outbound?p=hmdb&param=HMDB03416	D-Arginine	175.1179695	1	0.632066667	7.02E-12	3.05560347
0.63_175.1180m/z	HMDB00517	M+H	C6H14N4O2	32.1	0	-5.643585656	66.73045248	http://nonlinear.com/redirect/outbound?p=hmdb&param=HMDB00517	L-Arginine	175.1179695	1	0.632066667	7.02E-12	3.05560347
0.63_198.1234m/z	HMDB29422	M+H	C9H15N3O2	39.1	0	-1.510280536	97.20306616	http://nonlinear.com/redirect/outbound?p=hmdb&param=HMDB29422	L-Histidine trimethylbetaine	198.1234055	1	0.632066667	0.012656141	2.270124071
0.63_244.1267m/z	HMDB29031	M+H	C10H17N3O4	37.4	0	-10.31333166	98.32719168	http://nonlinear.com/redirect/outbound?p=hmdb&param=HMDB29031	Prolyl-Gamma-glutamate	244.1266751	1	0.632066667	6.17E-12	2.020700119
0.63_244.1267m/z	HMDB29157	M+H	C10H17N3O4	37.4	0	-10.31333166	98.32719168	http://nonlinear.com/redirect/outbound?p=hmdb&param=HMDB29157	Gamma-glutamyl-Proline	244.1266751	1	0.632066667	6.17E-12	2.020700119
0.63_244.1267m/z	HMDB29015	M+H	C10H17N3O4	37.4	0	-10.31333166	98.32719168	http://nonlinear.com/redirect/outbound?p=hmdb&param=HMDB29015	Prolyl-Glutamine	244.1266751	1	0.632066667	6.17E-12	2.020700119
0.63_244.1267m/z	HMDB28805	M+H	C10H17N3O4	37.4	0	-10.31333166	98.32719168	http://nonlinear.com/redirect/outbound?p=hmdb&param=HMDB28805	Glutaminyl-Proline	244.1266751	1	0.632066667	6.17E-12	2.020700119
0.63_246.1804m/z	HMDB28964	M+H	C11H23N3O3	38.4	0	-3.270720676	95.64901768	http://nonlinear.com/redirect/outbound?p=hmdb&param=HMDB28964	Lysyl-Valine	246.1804161	1	0.632066667	0	6.833675688
0.63_246.1804m/z	HMDB29132	M+H	C11H23N3O3	38.4	0	-3.270720676	95.64901768	http://nonlinear.com/redirect/outbound?p=hmdb&param=HMDB29132	Valyl-Lysine	246.1804161	1	0.632066667	0	6.833675688
0.63_309.1654m/z	HMDB34879	M+H	C12H24N2O7	39.6	0	-0.765105868	98.93203681	http://nonlinear.com/redirect/outbound?p=hmdb&param=HMDB34879	1-[(5-Amino-5-carboxypentyl)amino]-1-deoxyfructose	309.1653918	1	0.632066667	0	2.233226765
0.63_347.1197m/z	HMDB60832	M+H	C15H17F3N2O4	36.8	0	-4.635926747	89.427453	http://nonlinear.com/redirect/outbound?p=hmdb&param=HMDB60832	meta-O-Dealkylated flecainide lactam	347.1197136	1	0.632066667	6.16E-05	2.224152153
0.63_347.1197m/z	HMDB15247	M+H	C17H18N2O6	35.2	0	-11.6988664	88.36350981	http://nonlinear.com/redirect/outbound?p=hmdb&param=HMDB15247	Nifedipine	347.1197136	1	0.632066667	6.16E-05	2.224152153
0.64_132.1028m/z	HMDB00687	M+H	C6H13NO2	37.5	0	6.770525211	95.22573928	http://nonlinear.com/redirect/outbound?p=hmdb&param=HMDB00687	L-Leucine	132.1027927	1	0.639216667	1.11E-16	5.43454472
0.64_132.1028m/z	HMDB00557	M+H	C6H13NO2	37.5	0	6.77052521	95.22573928	http://nonlinear.com/redirect/outbound?p=hmdb&param=HMDB00557	L-Alloisoleucine	132.1027927	1	0.639216667	1.11E-16	5.43454472
0.64_132.1028m/z	HMDB03640	M+H	C6H13NO2	37.5	0	6.77052521	95.22573928	http://nonlinear.com/redirect/outbound?p=hmdb&param=HMDB03640	Beta-Leucine	132.1027927	1	0.639216667	1.11E-16	5.43454472
0.64_132.1028m/z	HMDB13773	M+H	C6H13NO2	37.5	0	6.77052521	95.22573928	http://nonlinear.com/redirect/outbound?p=hmdb&param=HMDB13773	D-Leucine	132.1027927	1	0.639216667	1.11E-16	5.43454472
0.64_132.1028m/z	HMDB36382	M+H	C6H13NO2	37.5	0	6.77052521	95.22573928	http://nonlinear.com/redirect/outbound?p=hmdb&param=HMDB36382	6-Deoxyfagomine	132.1027927	1	0.639216667	1.11E-16	5.43454472
0.64_132.1028m/z	HMDB01645	M+H	C6H13NO2	37.5	0	6.77052521	95.22573928	http://nonlinear.com/redirect/outbound?p=hmdb&param=HMDB01645	L-Norleucine	132.1027927	1	0.639216667	1.11E-16	5.43454472
0.64_132.1028m/z	HMDB60650	M+H	C6H13NO2	37.5	0	6.77052521	95.22573928	http://nonlinear.com/redirect/outbound?p=hmdb&param=HMDB60650	N-(2-Hydroxyethyl)-morpholine	132.1027927	1	0.639216667	1.11E-16	5.43454472
0.64_132.1028m/z	HMDB00172	M+H	C6H13NO2	37.5	0	6.77052521	95.22573928	http://nonlinear.com/redirect/outbound?p=hmdb&param=HMDB00172	L-Isoleucine	132.1027927	1	0.639216667	1.11E-16	5.43454472
0.64_132.1028m/z	HMDB33923	M+H	C6H13NO2	37.5	0	6.77052521	95.22573928	http://nonlinear.com/redirect/outbound?p=hmdb&param=HMDB33923	(±)-erythro-Isoleucine	132.1027927	1	0.639216667	1.11E-16	5.43454472
0.64_132.1028m/z	HMDB29168	M+H	C6H13NO2	37.5	0	6.77052521	95.22573928	http://nonlinear.com/redirect/outbound?p=hmdb&param=HMDB29168	3-Aminocaproic acid	132.1027927	1	0.639216667	1.11E-16	5.43454472
0.64_132.1028m/z	HMDB01901	M+H	C6H13NO2	37.5	0	6.77052521	95.22573928	http://nonlinear.com/redirect/outbound?p=hmdb&param=HMDB01901	Aminocaproic acid	132.1027927	1	0.639216667	1.11E-16	5.43454472
0.64_136.0615m/z	HMDB29389	M+H	C4H9NO4	37.2	0	7.885621522	94.77758392	http://nonlinear.com/redirect/outbound?p=hmdb&param=HMDB29389	(+)-threo-2-Amino-3,4-dihydroxybutanoic acid	136.0614992	1	0.639216667	0	2.900627132
0.64_136.0615m/z	HMDB00034	M+H	C5H5N5	38.2	0	-2.017219731	93.31657983	http://nonlinear.com/redirect/outbound?p=hmdb&param=HMDB00034	Adenine	136.0614992	1	0.639216667	0	2.900627132
0.64_136.0615m/z	HMDB32593	M+H	C7H7N2O	35.9	0	-11.95878622	92.10647139	http://nonlinear.com/redirect/outbound?p=hmdb&param=HMDB32593	4-(Hydroxymethyl)benzenediazonium(1+)	136.0614992	1	0.639216667	0	2.900627132
0.64_250.0935m/z	HMDB01526	M+H	C10H19NO2S2	38.4	0	2.029896409	94.48504068	http://nonlinear.com/redirect/outbound?p=hmdb&param=HMDB01526	S-Acetyldihydrolipoamide	250.0935029	1	0.639216667	0	2.612624075
0.64_250.0935m/z	HMDB06878	M+H	C10H19NO2S2	38.4	0	2.029896409	94.48504068	http://nonlinear.com/redirect/outbound?p=hmdb&param=HMDB06878	S-Acetyldihydrolipoamide-E	250.0935029	1	0.639216667	0	2.612624075
0.64_271.1034m/z	HMDB29955	M+H	C9H18O9	37.1	0	3.876464137	89.87527185	http://nonlinear.com/redirect/outbound?p=hmdb&param=HMDB29955	D-erythro-L-galacto-Nonulose	271.1034056	1	0.639216667	0	3.804762458
0.64_271.1034m/z	HMDB28755	M+H	C10H14N4O5	38.2	0	-1.075167086	92.24360741	http://nonlinear.com/redirect/outbound?p=hmdb&param=HMDB28755	Aspartyl-Histidine	271.1034056	1	0.639216667	0	3.804762458
0.64_271.1034m/z	HMDB28881	M+H	C10H14N4O5	38.2	0	-1.075167086	92.24360741	http://nonlinear.com/redirect/outbound?p=hmdb&param=HMDB28881	Histidinyl-Aspartate	271.1034056	1	0.639216667	0	3.804762458
0.64_292.1513m/z	HMDB30178	M+H	C16H21NO4	34.3	0	-10.33886455	82.88178425	http://nonlinear.com/redirect/outbound?p=hmdb&param=HMDB30178	(S)-Edulinine	292.1513245	1	0.639216667	3.38E-10	4.533904943
0.64_296.0652m/z	HMDB01235	M+H	C8H14N3O7P	36.9	0	3.336649009	88.28560754	http://nonlinear.com/redirect/outbound?p=hmdb&param=HMDB01235	5-Aminoimidazole ribonucleotide	296.0651974	1	0.639216667	8.89E-13	4.668961149
0.64_298.0955m/z	HMDB37297	M+H	C13H15NO7	31.9	0	11.18825424	71.47220387	http://nonlinear.com/redirect/outbound?p=hmdb&param=HMDB37297	Hexahydro-6,7-dihydroxy-5-(hydroxymethyl)-3-(2-hydroxyphenyl)-2H-pyrano[2,3-d]oxazol-2-one	298.0954521	1	0.639216667	0	1.97762767
0.64_298.0955m/z	HMDB01173	M+H	C11H15N5O3S	33.7	0	-4.660817113	73.99623414	http://nonlinear.com/redirect/outbound?p=hmdb&param=HMDB01173	5'-Methylthioadenosine	298.0954521	1	0.639216667	0	1.97762767
0.64_319.1605m/z	HMDB14322	M+H	C15H21F3N2O2	37.4	0	-7.250230586	95.16909396	http://nonlinear.com/redirect/outbound?p=hmdb&param=HMDB14322	Fluvoxamine	319.1604823	1	0.639216667	0	1.838741023
0.64_399.1443m/z	HMDB34030	M+H	C22H22O7	38.4	0	1.191412878	93.40916333	http://nonlinear.com/redirect/outbound?p=hmdb&param=HMDB34030	Dulxanthone E	399.1443038	1	0.639216667	0	3.073219187
0.64_399.1443m/z	HMDB38921	M+H	C22H22O7	38.4	0	1.191412878	93.40916333	http://nonlinear.com/redirect/outbound?p=hmdb&param=HMDB38921	5'-Methoxycurcumin	399.1443038	1	0.639216667	0	3.073219187
0.65_104.1073m/z	HMDB31259	M+H	C5H13NO	39.2	0	3.00245627	99.58612738	http://nonlinear.com/redirect/outbound?p=hmdb&param=HMDB31259	Neurine	104.1073	1	0.64635	2.44E-11	3.396711702
0.65_118.0608m/z	HMDB00128	M+H	C3H7N3O2	36	0	-2.983862217	83.65429069	http://nonlinear.com/redirect/outbound?p=hmdb&param=HMDB00128	Guanidoacetic acid	118.0607536	1	0.6535	8.99E-15	2.173578347
0.65_126.0221m/z	HMDB00251	M+H	C2H7NO3S	38.3	0	1.464892679	93.09551108	http://nonlinear.com/redirect/outbound?p=hmdb&param=HMDB00251	Taurine	126.0221237	1	0.64635	1.11E-16	18.19681484
0.65_128.0327m/z	HMDB34368	M+H	C5H5NO3	25.9	0	-11.59867536	42.00338756	http://nonlinear.com/redirect/outbound?p=hmdb&param=HMDB34368	Hydroxyminaline	128.0327461	1	0.6535	5.12E-11	4.459948756
0.65_132.0663m/z	HMDB36576	M+H	C5H9NO3	37.4	0	5.788029414	93.61159235	http://nonlinear.com/redirect/outbound?p=hmdb&param=HMDB36576	4-Hydroxy-2-pyrrolidinecarboxylic acid	132.0662782	1	0.64635	0	5.643573675
0.65_132.0663m/z	HMDB60460	M+H	C5H9NO3	37.4	0	5.788029414	93.61159235	http://nonlinear.com/redirect/outbound?p=hmdb&param=HMDB60460	cis-4-Hydroxy-D-proline	132.0662782	1	0.64635	0	5.643573675
0.65_132.0663m/z	HMDB06055	M+H	C5H9NO3	37.4	0	5.788029414	93.61159235	http://nonlinear.com/redirect/outbound?p=hmdb&param=HMDB06055	4-Hydroxy-L-proline	132.0662782	1	0.64635	0	5.643573675
0.65_132.0663m/z	HMDB01149	M+H	C5H9NO3	37.4	0	5.788029414	93.61159235	http://nonlinear.com/redirect/outbound?p=hmdb&param=HMDB01149	5-Aminolevulinic acid	132.0662782	1	0.64635	0	5.643573675
0.65_132.0663m/z	HMDB06272	M+H	C5H9NO3	37.4	0	5.788029414	93.61159235	http://nonlinear.com/redirect/outbound?p=hmdb&param=HMDB06272	5-Amino-2-oxopentanoic acid	132.0662782	1	0.64635	0	5.643573675
0.65_132.0663m/z	HMDB02104	M+H	C5H9NO3	37.4	0	5.788029414	93.61159235	http://nonlinear.com/redirect/outbound?p=hmdb&param=HMDB02104	L-Glutamic gamma-semialdehyde	132.0662782	1	0.64635	0	5.643573675
0.65_132.0663m/z	HMDB00725	M+H	C5H9NO3	37.4	0	5.788029414	93.61159235	http://nonlinear.com/redirect/outbound?p=hmdb&param=HMDB00725	4-Hydroxyproline	132.0662782	1	0.64635	0	5.643573675
0.65_132.0663m/z	HMDB00783	M+H	C5H9NO3	37.4	0	5.788029414	93.61159235	http://nonlinear.com/redirect/outbound?p=hmdb&param=HMDB00783	Propionylglycine	132.0662782	1	0.64635	0	5.643573675
0.65_132.0663m/z	HMDB02113	M+H	C5H9NO3	37.4	0	5.788029414	93.61159235	http://nonlinear.com/redirect/outbound?p=hmdb&param=HMDB02113	3-Hydroxy-L-proline	132.0662782	1	0.64635	0	5.643573675
0.65_132.0663m/z	HMDB00766	M+H	C5H9NO3	37.4	0	5.788029414	93.61159235	http://nonlinear.com/redirect/outbound?p=hmdb&param=HMDB00766	N-Acetyl-L-alanine	132.0662782	1	0.64635	0	5.643573675
0.65_132.0663m/z	HMDB59659	M+H	C5H9NO3	37.4	0	5.788029414	93.61159235	http://nonlinear.com/redirect/outbound?p=hmdb&param=HMDB59659	Trans-3-hydroxy-L-proline	132.0662782	1	0.64635	0	5.643573675
0.65_205.0688m/z	HMDB41031	M+H	C8H12O6	37.4	0	-9.150958549	97.29782341	http://nonlinear.com/redirect/outbound?p=hmdb&param=HMDB41031	3,5,6-Trihydroxy-5-(hydroxymethyl)-2-methoxy-2-cyclohexen-1-one	205.0687972	1	0.6535	8.67E-14	5.703280819
0.65_221.0797m/z	HMDB29473	M+H	C12H12O4	36.7	0	-4.933804088	88.99335861	http://nonlinear.com/redirect/outbound?p=hmdb&param=HMDB29473	Isoeugenitin	221.0797495	1	0.64635	0	13.617014
0.65_221.0797m/z	HMDB29467	M+H	C12H12O4	36.7	0	-4.933804088	88.99335861	http://nonlinear.com/redirect/outbound?p=hmdb&param=HMDB29467	Eugenitin	221.0797495	1	0.64635	0	13.617014
0.65_221.0797m/z	HMDB41442	M+H	C12H12O4	36.7	0	-4.933804088	88.99335861	http://nonlinear.com/redirect/outbound?p=hmdb&param=HMDB41442	Hispolone	221.0797495	1	0.64635	0	13.617014
0.65_241.0325m/z	HMDB00192	M+H	C6H12N2O4S2	36.6	0	5.925954598	89.61745511	http://nonlinear.com/redirect/outbound?p=hmdb&param=HMDB00192	L-Cystine	241.0325477	1	0.6535	0.000173779	3.627174705
0.65_258.1100m/z	HMDB00982	M+H	C10H15N3O5	36.9	0	6.202342138	91.4109251	http://nonlinear.com/redirect/outbound?p=hmdb&param=HMDB00982	5-Methylcytidine	258.1100417	1	0.64635	4.88E-15	7.941566036
0.65_258.1100m/z	HMDB39229	M+H	C10H15N3O5	36.9	0	6.202342138	91.4109251	http://nonlinear.com/redirect/outbound?p=hmdb&param=HMDB39229	Pyro-L-glutaminyl-L-glutamine	258.1100417	1	0.64635	4.88E-15	7.941566036
0.65_258.1100m/z	HMDB00086	M+H	C8H20NO6P	38.7	0	-0.228589033	93.7999266	http://nonlinear.com/redirect/outbound?p=hmdb&param=HMDB00086	Glycerophosphocholine	258.1100417	1	0.64635	4.88E-15	7.941566036
0.65_258.1100m/z	HMDB14643	M+H	C15H15NO3	35.5	0	-9.444079384	87.6831216	http://nonlinear.com/redirect/outbound?p=hmdb&param=HMDB14643	Tolmetin	258.1100417	1	0.64635	4.88E-15	7.941566036
0.65_303.0196m/z	HMDB15039	M+H	C13H12Cl2O4	29.5	0	3.394599039	51.62062646	http://nonlinear.com/redirect/outbound?p=hmdb&param=HMDB15039	Ethacrynic acid	303.0195659	1	0.6535	0	2.383259398
0.65_329.0841m/z	HMDB41815	M+H	C13H16N2O6S	29	0	11.90687159	57.59444978	http://nonlinear.com/redirect/outbound?p=hmdb&param=HMDB41815	6-Sulfatoxymelatonin	329.08409	1	0.6535	0	2.722222522
0.65_364.0638m/z	HMDB01397	M+H	C10H14N5O8P	36.6	0	-3.97606265	87.8618924	http://nonlinear.com/redirect/outbound?p=hmdb&param=HMDB01397	Guanosine monophosphate	364.063832	1	0.64635	7.33E-10	4.061195458
0.65_364.0638m/z	HMDB59639	M+H	C10H14N5O8P	36.6	0	-3.97606265	87.8618924	http://nonlinear.com/redirect/outbound?p=hmdb&param=HMDB59639	Cyclic pyranopterin monophosphate	364.063832	1	0.64635	7.33E-10	4.061195458
0.65_364.0638m/z	HMDB11670	M+H	C10H14N5O8P	36.6	0	-3.97606265	87.8618924	http://nonlinear.com/redirect/outbound?p=hmdb&param=HMDB11670	8-Oxo-dGMP	364.063832	1	0.64635	7.33E-10	4.061195458
0.65_368.0623m/z	HMDB38486	M+H	C12H17NO10S	34.8	0	-6.242729858	80.98884632	http://nonlinear.com/redirect/outbound?p=hmdb&param=HMDB38486	Tetraphyllin B sulfate	368.0623017	1	0.6535	1.70E-14	9.129728713
0.66_103.0395m/z	HMDB00060	M+H	C4H6O3	38.4	0	5.620975035	98.20256629	http://nonlinear.com/redirect/outbound?p=hmdb&param=HMDB00060	Acetoacetic acid	103.039544	1	0.660633333	1.38E-10	3.204055783
0.66_103.0395m/z	HMDB01259	M+H	C4H6O3	38.4	0	5.620975034	98.20256629	http://nonlinear.com/redirect/outbound?p=hmdb&param=HMDB01259	Succinic acid semialdehyde	103.039544	1	0.660633333	1.38E-10	3.204055783
0.66_103.0395m/z	HMDB01172	M+H	C4H6O3	38.4	0	5.620975034	98.20256629	http://nonlinear.com/redirect/outbound?p=hmdb&param=HMDB01172	2-Methyl-3-oxopropanoic acid	103.039544	1	0.660633333	1.38E-10	3.204055783
0.66_103.0395m/z	HMDB03381	M+H	C4H6O3	38.4	0	5.620975034	98.20256629	http://nonlinear.com/redirect/outbound?p=hmdb&param=HMDB03381	4-Hydroxycrotonic acid	103.039544	1	0.660633333	1.38E-10	3.204055783
0.66_103.0395m/z	HMDB02217	M+H	C4H6O3	38.4	0	5.620975034	98.20256629	http://nonlinear.com/redirect/outbound?p=hmdb&param=HMDB02217	(S)-Methylmalonic acid semialdehyde	103.039544	1	0.660633333	1.38E-10	3.204055783
0.66_103.0395m/z	HMDB00005	M+H	C4H6O3	38.4	0	5.620975034	98.20256629	http://nonlinear.com/redirect/outbound?p=hmdb&param=HMDB00005	2-Ketobutyric acid	103.039544	1	0.660633333	1.38E-10	3.204055783
0.66_103.0395m/z	HMDB31646	M+H	C4H6O3	38.4	0	5.620975034	98.20256629	http://nonlinear.com/redirect/outbound?p=hmdb&param=HMDB31646	Acetic anhydride	103.039544	1	0.660633333	1.38E-10	3.204055783
0.66_137.0712m/z	HMDB03152	M+H	C7H8N2O	39.3	0	2.090871153	99.12331889	http://nonlinear.com/redirect/outbound?p=hmdb&param=HMDB03152	N-Methylnicotinamide	137.0712238	1	0.660633333	0	4.075866435
0.66_137.0712m/z	HMDB33947	M+H	C7H8N2O	39.3	0	2.090871153	99.12331889	http://nonlinear.com/redirect/outbound?p=hmdb&param=HMDB33947	2-Aminobenzamide	137.0712238	1	0.660633333	0	4.075866435
0.66_137.0712m/z	HMDB59711	M+H	C7H8N2O	39.3	0	2.090871153	99.12331889	http://nonlinear.com/redirect/outbound?p=hmdb&param=HMDB59711	2-Methylnicotinamide	137.0712238	1	0.660633333	0	4.075866435
0.66_137.0712m/z	HMDB37819	M+H	C7H8N2O	39.3	0	2.090871153	99.12331889	http://nonlinear.com/redirect/outbound?p=hmdb&param=HMDB37819	4-Acetyl-2-methylpyrimidine	137.0712238	1	0.660633333	0	4.075866435
0.66_137.0712m/z	HMDB30001	M+H	C7H8N2O	39.3	0	2.090871153	99.12331889	http://nonlinear.com/redirect/outbound?p=hmdb&param=HMDB30001	2-Acetyl-3-methylpyrazine	137.0712238	1	0.660633333	0	4.075866435
0.66_160.0620m/z	HMDB34442	M+H	C6H9NO4	36.9	0	10.00880271	95.43193123	http://nonlinear.com/redirect/outbound?p=hmdb&param=HMDB34442	L-trans-alpha-Amino-2-carboxycyclopropaneacetic acid	160.0620261	1	0.660633333	0	6.660755471
0.66_160.0620m/z	HMDB29433	M+H	C6H9NO4	36.9	0	10.00880271	95.43193123	http://nonlinear.com/redirect/outbound?p=hmdb&param=HMDB29433	L-2-Amino-4-methylenepentanedioic acid	160.0620261	1	0.660633333	0	6.660755471
0.66_262.1379m/z	HMDB28758	M+H	C10H19N3O5	36.4	0	-7.210550892	90.15494595	http://nonlinear.com/redirect/outbound?p=hmdb&param=HMDB28758	Aspartyl-Lysine	262.1378642	1	0.660633333	3.33E-16	2.470337751
0.66_262.1379m/z	HMDB04987	M+H	C10H19N3O5	36.4	0	-7.210550892	90.15494595	http://nonlinear.com/redirect/outbound?p=hmdb&param=HMDB04987	Alpha-Aspartyl-lysine	262.1378642	1	0.660633333	3.33E-16	2.470337751
0.66_262.1379m/z	HMDB04985	M+H	C10H19N3O5	36.4	0	-7.210550892	90.15494595	http://nonlinear.com/redirect/outbound?p=hmdb&param=HMDB04985	Aspartylysine	262.1378642	1	0.660633333	3.33E-16	2.470337751
0.66_262.1379m/z	HMDB28947	M+H	C10H19N3O5	36.4	0	-7.210550892	90.15494595	http://nonlinear.com/redirect/outbound?p=hmdb&param=HMDB28947	Lysyl-Aspartate	262.1378642	1	0.660633333	3.33E-16	2.470337751
0.66_262.1379m/z	HMDB02248	M+H	C10H19N3O5	36.4	0	-7.210550893	90.15494595	http://nonlinear.com/redirect/outbound?p=hmdb&param=HMDB02248	Gamma glutamyl ornithine	262.1378642	1	0.660633333	3.33E-16	2.470337751
0.67_102.0914m/z	HMDB12815	M+H	C5H11NO	39.3	0	0.241762434	96.95987903	http://nonlinear.com/redirect/outbound?p=hmdb&param=HMDB12815	5-Aminopentanal	102.0913648	1	0.667783333	6.10E-12	2.996937105
0.67_118.0865m/z	HMDB00883	M+H	C5H11NO2	39.4	0	1.876584326	99.13273236	http://nonlinear.com/redirect/outbound?p=hmdb&param=HMDB00883	L-Valine	118.0864747	1	0.674916667	1.62E-11	3.692738427
0.67_118.0865m/z	HMDB02141	M+H	C5H11NO2	39.4	0	1.876584326	99.13273236	http://nonlinear.com/redirect/outbound?p=hmdb&param=HMDB02141	N-Methyl-a-aminoisobutyric acid	118.0864747	1	0.674916667	1.62E-11	3.692738427
0.67_118.0865m/z	HMDB01382	M+H	C5H11NO2	39.4	0	1.876584326	99.13273236	http://nonlinear.com/redirect/outbound?p=hmdb&param=HMDB01382	Vaporole	118.0864747	1	0.674916667	1.62E-11	3.692738427
0.67_118.0865m/z	HMDB13716	M+H	C5H11NO2	39.4	0	1.876584326	99.13273236	http://nonlinear.com/redirect/outbound?p=hmdb&param=HMDB13716	Norvaline	118.0864747	1	0.674916667	1.62E-11	3.692738427
0.67_118.0865m/z	HMDB00043	M+H	C5H11NO2	39.4	0	1.876584326	99.13273236	http://nonlinear.com/redirect/outbound?p=hmdb&param=HMDB00043	Betaine	118.0864747	1	0.674916667	1.62E-11	3.692738427
0.67_118.0865m/z	HMDB15550	M+H	C5H11NO2	39.4	0	1.876584326	99.13273236	http://nonlinear.com/redirect/outbound?p=hmdb&param=HMDB15550	Amyl Nitrite	118.0864747	1	0.674916667	1.62E-11	3.692738427
0.67_118.0865m/z	HMDB03355	M+H	C5H11NO2	39.4	0	1.876584326	99.13273236	http://nonlinear.com/redirect/outbound?p=hmdb&param=HMDB03355	5-Aminopentanoic acid	118.0864747	1	0.674916667	1.62E-11	3.692738427
0.67_156.0426m/z	HMDB60173	M+H	C3H10NO4P	37.8	0	3.935077351	93.58645525	http://nonlinear.com/redirect/outbound?p=hmdb&param=HMDB60173	N-Methylethanolaminium phosphate	156.0426309	1	0.667783333	2.35E-12	3.775506401
0.67_162.1128m/z	HMDB00062	M+H	C7H15NO3	39.3	0	2.183690531	99.33068259	http://nonlinear.com/redirect/outbound?p=hmdb&param=HMDB00062	L-Carnitine	162.1128216	1	0.667783333	1.24E-10	3.918237105
0.67_265.1096m/z	HMDB36544	M+H	C14H16O5	36.1	0	9.509951483	90.79619236	http://nonlinear.com/redirect/outbound?p=hmdb&param=HMDB36544	1'-Acetoxyeugenol acetate	265.1095616	1	0.667783333	1.11E-16	4.984559435
0.67_688.1643m/z	HMDB01373	M+H	C21H35N7O13P2S	35	0	11.82574152	87.87380427	http://nonlinear.com/redirect/outbound?p=hmdb&param=HMDB01373	Dephospho-CoA	688.1642809	1	0.674916667	0	14.74944028
0.68_112.0502m/z	HMDB00630	M+H	C4H5N3O	39.2	0	-3.0038404	99.46325054	http://nonlinear.com/redirect/outbound?p=hmdb&param=HMDB00630	Cytosine	112.0502047	1	0.682066667	0	7.745906917
0.68_119.0535m/z	HMDB32376	M+H	C5H10OS	36.3	0	8.165340486	90.61216356	http://nonlinear.com/redirect/outbound?p=hmdb&param=HMDB32376	4-Mercapto-2-pentanone	119.0534763	1	0.682066667	1.58E-09	3.183220269
0.68_119.0535m/z	HMDB36138	M+H	C5H10OS	36.3	0	8.165340486	90.61216356	http://nonlinear.com/redirect/outbound?p=hmdb&param=HMDB36138	Tetrahydro-2-methyl-3-furanthiol	119.0534763	1	0.682066667	1.58E-09	3.183220269
0.68_119.0535m/z	HMDB37193	M+H	C5H10OS	36.3	0	8.165340486	90.61216356	http://nonlinear.com/redirect/outbound?p=hmdb&param=HMDB37193	1-(Methylthio)-2-butanone	119.0534763	1	0.682066667	1.58E-09	3.183220269
0.68_119.0535m/z	HMDB37474	M+H	C5H10OS	36.3	0	8.165340486	90.61216356	http://nonlinear.com/redirect/outbound?p=hmdb&param=HMDB37474	4-(Methylthio)butanal	119.0534763	1	0.682066667	1.58E-09	3.183220269
0.68_119.0535m/z	HMDB41558	M+H	C5H10OS	36.3	0	8.165340486	90.61216356	http://nonlinear.com/redirect/outbound?p=hmdb&param=HMDB41558	3-(Methylthio)-2-butanone	119.0534763	1	0.682066667	1.58E-09	3.183220269
0.68_119.0535m/z	HMDB39826	M+H	C5H10OS	36.3	0	8.165340486	90.61216356	http://nonlinear.com/redirect/outbound?p=hmdb&param=HMDB39826	xi-2-Methyl-1,3-oxathiane	119.0534763	1	0.682066667	1.58E-09	3.183220269
0.68_119.0535m/z	HMDB35171	M+H	C5H10OS	36.3	0	8.165340486	90.61216356	http://nonlinear.com/redirect/outbound?p=hmdb&param=HMDB35171	2-Mercapto-3-pentanone	119.0534763	1	0.682066667	1.58E-09	3.183220269
0.68_119.0535m/z	HMDB31316	M+H	C5H10OS	36.3	0	8.165340486	90.61216356	http://nonlinear.com/redirect/outbound?p=hmdb&param=HMDB31316	4-(Methylthio)-2-butanone	119.0534763	1	0.682066667	1.58E-09	3.183220269
0.68_119.0535m/z	HMDB35244	M+H	C5H10OS	36.3	0	8.165340486	90.61216356	http://nonlinear.com/redirect/outbound?p=hmdb&param=HMDB35244	Tetrahydro-2-methylthiophen-3-ol	119.0534763	1	0.682066667	1.58E-09	3.183220269
0.68_119.0535m/z	HMDB34896	M+H	C5H10OS	36.3	0	8.165340486	90.61216356	http://nonlinear.com/redirect/outbound?p=hmdb&param=HMDB34896	3-Mercapto-2-pentanone	119.0534763	1	0.682066667	1.58E-09	3.183220269
0.68_119.0535m/z	HMDB33856	M+H	C5H10OS	36.3	0	8.165340486	90.61216356	http://nonlinear.com/redirect/outbound?p=hmdb&param=HMDB33856	S-Propyl thioacetate	119.0534763	1	0.682066667	1.58E-09	3.183220269
0.68_119.0535m/z	HMDB31191	M+H	C5H10OS	36.3	0	8.165340486	90.61216356	http://nonlinear.com/redirect/outbound?p=hmdb&param=HMDB31191	S-Methyl butanethioate	119.0534763	1	0.682066667	1.58E-09	3.183220269
0.68_119.0535m/z	HMDB41491	M+H	C5H10OS	36.3	0	8.165340486	90.61216356	http://nonlinear.com/redirect/outbound?p=hmdb&param=HMDB41491	3-(Methylthio)butanal	119.0534763	1	0.682066667	1.58E-09	3.183220269
0.68_325.0941m/z	HMDB32984	M+H	C15H16O8	37.2	0	7.17475993	94.05800371	http://nonlinear.com/redirect/outbound?p=hmdb&param=HMDB32984	Mahaleboside	325.0941191	1	0.682066667	0	9.421522229
0.69_114.0664m/z	HMDB00562	M+H	C4H7N3O	39.4	0	1.727036451	98.86673215	http://nonlinear.com/redirect/outbound?p=hmdb&param=HMDB00562	Creatinine	114.0663835	1	0.6892	5.73E-11	1.959068492
0.69_142.0502m/z	HMDB01280	M+H	C6H7NO3	36.3	0	2.093238793	84.20081852	http://nonlinear.com/redirect/outbound?p=hmdb&param=HMDB01280	2-Aminomuconic acid semialdehyde	142.0501648	1	0.6892	0	3.974980551
0.69_176.0682m/z	HMDB03157	M+H	C5H9N3O4	36.8	0	8.964743357	93.71753808	http://nonlinear.com/redirect/outbound?p=hmdb&param=HMDB03157	Guanidinosuccinic acid	176.0681516	1	0.6892	0	5.108059678
0.69_347.1528m/z	HMDB36677	M+H	C19H22O6	36.7	0	11.28457241	95.7317388	http://nonlinear.com/redirect/outbound?p=hmdb&param=HMDB36677	Strigol	347.1528209	1	0.6892	0	3.182203372
0.69_347.1528m/z	HMDB40309	M+H	C19H22O6	36.7	0	11.28457241	95.7317388	http://nonlinear.com/redirect/outbound?p=hmdb&param=HMDB40309	8-Hydroxy-3',4',5',7-tetramethoxyflavan	347.1528209	1	0.6892	0	3.182203372
0.69_347.1528m/z	HMDB36782	M+H	C19H22O6	36.7	0	11.28457241	95.7317388	http://nonlinear.com/redirect/outbound?p=hmdb&param=HMDB36782	Diosbulbin G	347.1528209	1	0.6892	0	3.182203372
0.69_347.1528m/z	HMDB40310	M+H	C19H22O6	36.7	0	11.28457241	95.7317388	http://nonlinear.com/redirect/outbound?p=hmdb&param=HMDB40310	5'-Hydroxy-3',4',7,8-tetramethoxyflavan	347.1528209	1	0.6892	0	3.182203372
0.69_347.1528m/z	HMDB41372	M+H	C19H22O6	36.7	0	11.28457241	95.7317388	http://nonlinear.com/redirect/outbound?p=hmdb&param=HMDB41372	Alectrol	347.1528209	1	0.6892	0	3.182203372
0.69_347.1528m/z	HMDB40648	M+H	C19H22O6	36.7	0	11.28457241	95.7317388	http://nonlinear.com/redirect/outbound?p=hmdb&param=HMDB40648	Gibberellin A92	347.1528209	1	0.6892	0	3.182203372
0.69_347.1528m/z	HMDB33290	M+H	C19H22O6	36.7	0	11.28457241	95.7317388	http://nonlinear.com/redirect/outbound?p=hmdb&param=HMDB33290	Junosmarin	347.1528209	1	0.6892	0	3.182203372
0.69_347.1528m/z	HMDB03559	M+H	C19H22O6	36.7	0	11.28457241	95.7317388	http://nonlinear.com/redirect/outbound?p=hmdb&param=HMDB03559	Gibberellin A3	347.1528209	1	0.6892	0	3.182203372
0.69_347.1528m/z	HMDB36892	M+H	C19H22O6	36.7	0	11.28457241	95.7317388	http://nonlinear.com/redirect/outbound?p=hmdb&param=HMDB36892	11beta-Hydroxygibberellin A7	347.1528209	1	0.6892	0	3.182203372
0.69_347.1528m/z	HMDB36891	M+H	C19H22O6	36.7	0	11.28457241	95.7317388	http://nonlinear.com/redirect/outbound?p=hmdb&param=HMDB36891	Gibberellin A22	347.1528209	1	0.6892	0	3.182203372
0.69_347.1528m/z	HMDB31365	M+H	C19H22O6	36.7	0	11.28457241	95.7317388	http://nonlinear.com/redirect/outbound?p=hmdb&param=HMDB31365	Gibberellin A94	347.1528209	1	0.6892	0	3.182203372
0.69_347.1528m/z	HMDB36779	M+H	C19H22O6	36.7	0	11.28457241	95.7317388	http://nonlinear.com/redirect/outbound?p=hmdb&param=HMDB36779	Diosbulbin E	347.1528209	1	0.6892	0	3.182203372
0.69_347.1528m/z	HMDB38314	M+H	C19H22O6	36.7	0	11.28457241	95.7317388	http://nonlinear.com/redirect/outbound?p=hmdb&param=HMDB38314	Gibberellin GA126	347.1528209	1	0.6892	0	3.182203372
0.69_347.1528m/z	HMDB35609	M+H	C19H22O6	36.7	0	11.28457241	95.7317388	http://nonlinear.com/redirect/outbound?p=hmdb&param=HMDB35609	Gibberellin A68	347.1528209	1	0.6892	0	3.182203372
0.69_347.1528m/z	HMDB36423	M+H	C19H22O6	36.7	0	11.28457241	95.7317388	http://nonlinear.com/redirect/outbound?p=hmdb&param=HMDB36423	Cynaropicrin	347.1528209	1	0.6892	0	3.182203372
0.69_347.1528m/z	HMDB32715	M+H	C20H18N4O2	37.2	0	7.420770846	94.27705157	http://nonlinear.com/redirect/outbound?p=hmdb&param=HMDB32715	Lepidine B	347.1528209	1	0.6892	0	3.182203372
0.69_347.1528m/z	HMDB33095	M+H	C20H18N4O2	37.2	0	7.420770846	94.27705157	http://nonlinear.com/redirect/outbound?p=hmdb&param=HMDB33095	Lepidine E	347.1528209	1	0.6892	0	3.182203372
0.69_347.1528m/z	HMDB33094	M+H	C20H18N4O2	37.2	0	7.420770846	94.27705157	http://nonlinear.com/redirect/outbound?p=hmdb&param=HMDB33094	Lepidine F	347.1528209	1	0.6892	0	3.182203372
0.69_347.1528m/z	HMDB32716	M+H	C20H18N4O2	37.2	0	7.420770846	94.27705157	http://nonlinear.com/redirect/outbound?p=hmdb&param=HMDB32716	Lepidine D	347.1528209	1	0.6892	0	3.182203372
0.70_134.0444m/z	HMDB00191	M+H	C4H7NO4	38.3	0	-2.57377911	94.70290251	http://nonlinear.com/redirect/outbound?p=hmdb&param=HMDB00191	L-Aspartic acid	134.0444417	1	0.703483333	0	3.922092759
0.70_134.0444m/z	HMDB11753	M+H	C4H7NO4	38.3	0	-2.57377911	94.70290251	http://nonlinear.com/redirect/outbound?p=hmdb&param=HMDB11753	Iminodiacetic acid	134.0444417	1	0.703483333	0	3.922092759
0.70_134.0444m/z	HMDB06483	M+H	C4H7NO4	38.3	0	-2.57377911	94.70290251	http://nonlinear.com/redirect/outbound?p=hmdb&param=HMDB06483	D-Aspartic acid	134.0444417	1	0.703483333	0	3.922092759
0.70_144.0468m/z	HMDB41084	M+H	C6H9NOS	26	0	-6.461727605	37.52310698	http://nonlinear.com/redirect/outbound?p=hmdb&param=HMDB41084	Raphanusamide	144.0468371	1	0.703483333	0	3.429154521
0.70_144.0468m/z	HMDB32493	M+H	C6H9NOS	26	0	-6.461727605	37.52310698	http://nonlinear.com/redirect/outbound?p=hmdb&param=HMDB32493	2-Propionyl-2-thiazoline	144.0468371	1	0.703483333	0	3.429154521
0.70_144.0468m/z	HMDB32985	M+H	C6H9NOS	26	0	-6.461727605	37.52310698	http://nonlinear.com/redirect/outbound?p=hmdb&param=HMDB32985	5-(2-Hydroxyethyl)-4-methylthiazole	144.0468371	1	0.703483333	0	3.429154521
0.70_144.0468m/z	HMDB38439	M+H	C6H9NOS	26	0	-6.461727605	37.52310698	http://nonlinear.com/redirect/outbound?p=hmdb&param=HMDB38439	(-)-5-(2-Propenyl)-2-oxazolidinethione	144.0468371	1	0.703483333	0	3.429154521
0.70_144.0468m/z	HMDB34882	M+H	C6H9NOS	26	0	-6.461727605	37.52310698	http://nonlinear.com/redirect/outbound?p=hmdb&param=HMDB34882	5-Acetyl-2,3-dihydro-1,4-thiazine	144.0468371	1	0.703483333	0	3.429154521
0.70_191.1019m/z	HMDB39222	M+H	C7H14N2O4	34.2	0	-4.107212388	75.68934752	http://nonlinear.com/redirect/outbound?p=hmdb&param=HMDB39222	N-(gamma-Glutamyl)ethanolamine	191.1018526	1	0.703483333	0	4.248434446
0.70_191.1019m/z	HMDB29054	M+H	C7H14N2O4	34.2	0	-4.107212388	75.68934752	http://nonlinear.com/redirect/outbound?p=hmdb&param=HMDB29054	Threoninyl-Alanine	191.1018526	1	0.703483333	0	4.248434446
0.70_191.1019m/z	HMDB01370	M+H	C7H14N2O4	34.2	0	-4.107212388	75.68934752	http://nonlinear.com/redirect/outbound?p=hmdb&param=HMDB01370	Diaminopimelic acid	191.1018526	1	0.703483333	0	4.248434446
0.70_191.1019m/z	HMDB28697	M+H	C7H14N2O4	34.2	0	-4.107212388	75.68934752	http://nonlinear.com/redirect/outbound?p=hmdb&param=HMDB28697	Alanyl-Threonine	191.1018526	1	0.703483333	0	4.248434446
0.70_191.1019m/z	HMDB31412	M+H	C7H14N2O4	34.2	0	-4.107212388	75.68934752	http://nonlinear.com/redirect/outbound?p=hmdb&param=HMDB31412	2-Amino-4-[(2-hydroxy-1-oxopropyl)amino]butanoic acid	191.1018526	1	0.703483333	0	4.248434446
0.70_197.0485m/z	HMDB33045	M+H	C7H16S3	29.9	0	-0.926175429	50.56763447	http://nonlinear.com/redirect/outbound?p=hmdb&param=HMDB33045	Ethyl 1-(ethylthio)propyl disulfide	197.0485084	1	0.703483333	1.11E-16	4.324610093
0.70_197.0485m/z	HMDB33044	M+H	C7H16S3	29.9	0	-0.926175429	50.56763447	http://nonlinear.com/redirect/outbound?p=hmdb&param=HMDB33044	1-(Methylthio)propyl propyl disulfide	197.0485084	1	0.703483333	1.11E-16	4.324610093
0.70_223.1423m/z	HMDB60678	M+H	C12H18N2O2	34.8	0	-8.059451067	83.22870044	http://nonlinear.com/redirect/outbound?p=hmdb&param=HMDB60678	3-Hydroxymonoethylglycinexylidide	223.142314	1	0.696333333	0	4.064128195
0.70_245.1266m/z	HMDB14437	M+H	C14H16N2O2	36.9	0	-7.798589604	93.29494778	http://nonlinear.com/redirect/outbound?p=hmdb&param=HMDB14437	Etomidate	245.1265504	1	0.703483333	0	1.843811838
0.70_319.1368m/z	HMDB28897	M+H	C15H18N4O4	37.2	0	-10.3406413	97.12171663	http://nonlinear.com/redirect/outbound?p=hmdb&param=HMDB28897	Histidinyl-Tyrosine	319.1367918	1	0.703483333	0	3.4081155
0.70_319.1368m/z	HMDB28742	M+H	C15H18N4O4	37.2	0	-10.3406413	97.12171663	http://nonlinear.com/redirect/outbound?p=hmdb&param=HMDB28742	Asparaginyl-Tryptophan	319.1367918	1	0.703483333	0	3.4081155
0.70_319.1368m/z	HMDB29107	M+H	C15H18N4O4	37.2	0	-10.3406413	97.12171663	http://nonlinear.com/redirect/outbound?p=hmdb&param=HMDB29107	Tyrosyl-Histidine	319.1367918	1	0.703483333	0	3.4081155
0.70_319.1368m/z	HMDB29078	M+H	C15H18N4O4	37.2	0	-10.3406413	97.12171663	http://nonlinear.com/redirect/outbound?p=hmdb&param=HMDB29078	Tryptophyl-Asparagine	319.1367918	1	0.703483333	0	3.4081155
0.70_325.1570m/z	HMDB14895	M+H	C19H20N2O3	36.1	0	7.071572013	88.50300832	http://nonlinear.com/redirect/outbound?p=hmdb&param=HMDB14895	Dolasetron	325.1569612	1	0.703483333	0	4.208581964
0.70_325.1570m/z	HMDB00600	M+H	C12H24N2O8	36.5	0	-11.0472262	94.23524805	http://nonlinear.com/redirect/outbound?p=hmdb&param=HMDB00600	Galactosylhydroxylysine	325.1569612	1	0.703483333	0	4.208581964
0.70_339.0739m/z	HMDB01517	M+H	C9H15N4O8P	36.5	0	11.4307198	95.00995827	http://nonlinear.com/redirect/outbound?p=hmdb&param=HMDB01517	AICAR	339.0738908	1	0.696333333	0	3.11940234
0.70_339.0739m/z	HMDB34621	M+H	C15H14O9	36.2	0	8.378189063	90.18564806	http://nonlinear.com/redirect/outbound?p=hmdb&param=HMDB34621	2-O-Acetyl-trans-coutaric acid	339.0738908	1	0.696333333	0	3.11940234
0.70_339.0739m/z	HMDB30398	M+H	C15H15ClN2O5	33.5	0	-0.990635581	68.51402884	http://nonlinear.com/redirect/outbound?p=hmdb&param=HMDB30398	N-(Carbomethoxyacetyl)-4-S-chlorotryptophan	339.0738908	1	0.696333333	0	3.11940234
0.71_115.0499m/z	HMDB03646	M+H	C4H6N2O2	39.2	0	-2.779305528	99.34399489	http://nonlinear.com/redirect/outbound?p=hmdb&param=HMDB03646	N-Methylhydantoin	115.0498869	1	0.710616667	3.51E-11	2.605324307
0.71_115.0499m/z	HMDB60245	M+H	C4H6N2O2	39.2	0	-2.779305528	99.34399489	http://nonlinear.com/redirect/outbound?p=hmdb&param=HMDB60245	L-3-Cyanoalanine	115.0498869	1	0.710616667	3.51E-11	2.605324307
0.71_115.0499m/z	HMDB00076	M+H	C4H6N2O2	39.2	0	-2.779305528	99.34399489	http://nonlinear.com/redirect/outbound?p=hmdb&param=HMDB00076	Dihydrouracil	115.0498869	1	0.710616667	3.51E-11	2.605324307
0.71_132.0770m/z	HMDB00064	M+H	C4H9N3O2	39.4	0	2.033924233	99.24265705	http://nonlinear.com/redirect/outbound?p=hmdb&param=HMDB00064	Creatine	132.0770196	1	0.710616667	2.57E-13	4.710432887
0.71_132.0770m/z	HMDB13222	M+H	C4H9N3O2	39.4	0	2.033924233	99.24265705	http://nonlinear.com/redirect/outbound?p=hmdb&param=HMDB13222	Beta-Guanidinopropionic acid	132.0770196	1	0.710616667	2.57E-13	4.710432887
0.71_171.0251m/z	HMDB01460	M+H	C4H11O3PS	32.1	0	6.903058715	68.17530026	http://nonlinear.com/redirect/outbound?p=hmdb&param=HMDB01460	Diethylthiophosphate	171.0251019	1	0.710616667	9.17E-08	2.323430408
0.71_255.1348m/z	HMDB29390	M+H	C12H18N2O4	33.4	0	3.456058318	70.8978065	http://nonlinear.com/redirect/outbound?p=hmdb&param=HMDB29390	L-Furosine	255.1348118	1	0.710616667	1.11E-16	2.110008541
0.71_255.1348m/z	HMDB14356	M+H	C12H18N2O4	33.4	0	3.456058317	70.8978065	http://nonlinear.com/redirect/outbound?p=hmdb&param=HMDB14356	Midodrine	255.1348118	1	0.710616667	1.11E-16	2.110008541
0.71_255.1348m/z	HMDB37817	M+H	C12H18N2O4	33.4	0	3.456058317	70.8978065	http://nonlinear.com/redirect/outbound?p=hmdb&param=HMDB37817	Aldosine	255.1348118	1	0.710616667	1.11E-16	2.110008541
0.71_255.1348m/z	HMDB29443	M+H	C12H18N2O4	33.4	0	3.456058317	70.8978065	http://nonlinear.com/redirect/outbound?p=hmdb&param=HMDB29443	L-Pyridosine	255.1348118	1	0.710616667	1.11E-16	2.110008541
0.71_255.1348m/z	HMDB33143	M+H	C12H18N2O4	33.4	0	3.456058317	70.8978065	http://nonlinear.com/redirect/outbound?p=hmdb&param=HMDB33143	Pyrraline	255.1348118	1	0.710616667	1.11E-16	2.110008541
0.71_263.1460m/z	HMDB31664	M+H	C19H18O	36.4	0	11.46685374	94.5377981	http://nonlinear.com/redirect/outbound?p=hmdb&param=HMDB31664	Alnustone	263.1460475	1	0.710616667	2.22E-16	9.071955976
0.71_263.1460m/z	HMDB31897	M+H	C12H22O6	36.7	0	-10.93818448	95.34484003	http://nonlinear.com/redirect/outbound?p=hmdb&param=HMDB31897	Phaseolic acid	263.1460475	1	0.710616667	2.22E-16	9.071955976
0.73_111.0552m/z	HMDB03905	M+H	C5H6N2O	39.8	0	-0.53655473	99.55597228	http://nonlinear.com/redirect/outbound?p=hmdb&param=HMDB03905	Imidazole-4-acetaldehyde	111.0552302	1	0.734966667	0	3.058638158
0.73_111.0552m/z	HMDB60741	M+H	C5H6N2O	39.8	0	-0.53655473	99.55597228	http://nonlinear.com/redirect/outbound?p=hmdb&param=HMDB60741	3-Hydroxy-4-aminopyridine	111.0552302	1	0.734966667	0	3.058638158
0.73_111.0552m/z	HMDB33156	M+H	C5H6N2O	39.8	0	-0.53655473	99.55597228	http://nonlinear.com/redirect/outbound?p=hmdb&param=HMDB33156	Methoxypyrazine	111.0552302	1	0.734966667	0	3.058638158
0.73_138.0554m/z	HMDB01392	M+H	C7H7NO2	39.2	0	3.005192946	99.3919726	http://nonlinear.com/redirect/outbound?p=hmdb&param=HMDB01392	p-Aminobenzoic acid	138.0553668	1	0.727833333	0	3.889448852
0.73_138.0554m/z	HMDB60722	M+H	C7H7NO2	39.2	0	3.005192946	99.3919726	http://nonlinear.com/redirect/outbound?p=hmdb&param=HMDB60722	2-Pyridylacetic acid	138.0553668	1	0.727833333	0	3.889448852
0.73_138.0554m/z	HMDB01123	M+H	C7H7NO2	39.2	0	3.005192946	99.3919726	http://nonlinear.com/redirect/outbound?p=hmdb&param=HMDB01123	2-Aminobenzoic acid	138.0553668	1	0.727833333	0	3.889448852
0.73_138.0554m/z	HMDB01538	M+H	C7H7NO2	39.2	0	3.005192946	99.3919726	http://nonlinear.com/redirect/outbound?p=hmdb&param=HMDB01538	3-Pyridylacetic acid	138.0553668	1	0.727833333	0	3.889448852
0.73_138.0554m/z	HMDB01891	M+H	C7H7NO2	39.2	0	3.005192946	99.3919726	http://nonlinear.com/redirect/outbound?p=hmdb&param=HMDB01891	m-Aminobenzoic acid	138.0553668	1	0.727833333	0	3.889448852
0.73_138.0554m/z	HMDB15687	M+H	C7H7NO2	39.2	0	3.005192946	99.3919726	http://nonlinear.com/redirect/outbound?p=hmdb&param=HMDB15687	Salicylamide	138.0553668	1	0.727833333	0	3.889448852
0.73_138.0554m/z	HMDB00875	M+H	C7H7NO2	39.2	0	3.005192946	99.3919726	http://nonlinear.com/redirect/outbound?p=hmdb&param=HMDB00875	Trigonelline	138.0553668	1	0.727833333	0	3.889448852
0.73_138.0554m/z	HMDB29806	M+H	C7H7NO2	39.2	0	3.005192946	99.3919726	http://nonlinear.com/redirect/outbound?p=hmdb&param=HMDB29806	Methyl nicotinate	138.0553668	1	0.727833333	0	3.889448852
0.73_141.0661m/z	HMDB02820	M+H	C6H8N2O2	39	0	2.113709107	97.53594483	http://nonlinear.com/redirect/outbound?p=hmdb&param=HMDB02820	Methylimidazoleacetic acid	141.06615	1	0.734966667	0	2.26421921
0.73_141.0661m/z	HMDB02144	M+H	C6H8N2O2	39	0	2.113709107	97.53594483	http://nonlinear.com/redirect/outbound?p=hmdb&param=HMDB02144	1,3-Dimethyluracil	141.06615	1	0.734966667	0	2.26421921
0.73_141.0661m/z	HMDB04988	M+H	C6H8N2O2	39	0	2.113709107	97.53594483	http://nonlinear.com/redirect/outbound?p=hmdb&param=HMDB04988	Pi-Methylimidazoleacetic acid	141.06615	1	0.734966667	0	2.26421921
0.73_141.0661m/z	HMDB02271	M+H	C6H8N2O2	39	0	2.113709107	97.53594483	http://nonlinear.com/redirect/outbound?p=hmdb&param=HMDB02271	Imidazolepropionic acid	141.06615	1	0.734966667	0	2.26421921
0.73_146.1181m/z	HMDB06831	M+H	C7H15NO2	30.6	0	3.430507227	56.95329642	http://nonlinear.com/redirect/outbound?p=hmdb&param=HMDB06831	3-Dehydroxycarnitine	146.118053	1	0.727833333	2.97E-08	1.863409181
0.73_157.0610m/z	HMDB02320	M+H	C6H8N2O3	35.7	0	1.727490994	80.81461471	http://nonlinear.com/redirect/outbound?p=hmdb&param=HMDB02320	Imidazolelactic acid	157.0610381	1	0.734966667	0	2.823864617
0.73_157.0610m/z	HMDB01014	M+H	C6H8N2O3	35.7	0	1.727490994	80.81461471	http://nonlinear.com/redirect/outbound?p=hmdb&param=HMDB01014	4-Imidazolone-5-propionic acid	157.0610381	1	0.734966667	0	2.823864617
0.73_157.0610m/z	HMDB00544	M+H	C6H8N2O3	35.7	0	1.727490994	80.81461471	http://nonlinear.com/redirect/outbound?p=hmdb&param=HMDB00544	5-Hydroxymethyl-4-methyluracil	157.0610381	1	0.734966667	0	2.823864617
0.73_203.1506m/z	HMDB01539	M+H	C8H18N4O2	39.5	0	1.505020643	99.4062151	http://nonlinear.com/redirect/outbound?p=hmdb&param=HMDB01539	Dimethyl-L-arginine	203.1505565	1	0.734966667	1.57E-10	1.774632726
0.73_203.1506m/z	HMDB03334	M+H	C8H18N4O2	39.5	0	1.505020643	99.4062151	http://nonlinear.com/redirect/outbound?p=hmdb&param=HMDB03334	Symmetric dimethylarginine	203.1505565	1	0.734966667	1.57E-10	1.774632726
0.73_253.1175m/z	HMDB29046	M+H	C12H16N2O4	38.4	0	-3.243103584	95.73673536	http://nonlinear.com/redirect/outbound?p=hmdb&param=HMDB29046	Serinyl-Phenylalanine	253.1174658	1	0.727833333	1.65E-05	1.741954903
0.73_253.1175m/z	HMDB28699	M+H	C12H16N2O4	38.4	0	-3.243103584	95.73673536	http://nonlinear.com/redirect/outbound?p=hmdb&param=HMDB28699	Alanyl-Tyrosine	253.1174658	1	0.727833333	1.65E-05	1.741954903
0.73_253.1175m/z	HMDB29004	M+H	C12H16N2O4	38.4	0	-3.243103584	95.73673536	http://nonlinear.com/redirect/outbound?p=hmdb&param=HMDB29004	Phenylalanyl-Serine	253.1174658	1	0.727833333	1.65E-05	1.741954903
0.73_253.1175m/z	HMDB29098	M+H	C12H16N2O4	38.4	0	-3.243103584	95.73673536	http://nonlinear.com/redirect/outbound?p=hmdb&param=HMDB29098	Tyrosyl-Alanine	253.1174658	1	0.727833333	1.65E-05	1.741954903
0.73_253.1175m/z	HMDB13941	M+H	C12H16N2O4	38.4	0	-3.243103584	95.73673536	http://nonlinear.com/redirect/outbound?p=hmdb&param=HMDB13941	Epoxy-hexobarbital	253.1174658	1	0.727833333	1.65E-05	1.741954903
0.73_253.1175m/z	HMDB13940	M+H	C12H16N2O4	38.4	0	-3.243103584	95.73673536	http://nonlinear.com/redirect/outbound?p=hmdb&param=HMDB13940	3'-Hydroxyhexobarbital	253.1174658	1	0.727833333	1.65E-05	1.741954903
0.73_300.1020m/z	HMDB15536	M+H	C12H17N3O4S	30.7	0	2.516172774	56.56615934	http://nonlinear.com/redirect/outbound?p=hmdb&param=HMDB15536	Imipenem	300.102006	1	0.727833333	0	2.194952183
0.73_305.0889m/z	HMDB61135	M+H	C16H17ClN2S	22.9	0	5.046416326	20.10885485	http://nonlinear.com/redirect/outbound?p=hmdb&param=HMDB61135	Demonomethylchlorpromazine	305.0889082	1	0.734966667	2.22E-16	5.351477438
0.73_556.2762m/z	HMDB01045	M+H	C28H37N5O7	39.4	0	-0.642807322	97.73776429	http://nonlinear.com/redirect/outbound?p=hmdb&param=HMDB01045	Enkephalin L	556.276218	1	0.727833333	0	9.153952264
0.74_108.0443m/z	HMDB60434	M+H	C3H6FNO2	37.3	0	-11.82627621	98.99503759	http://nonlinear.com/redirect/outbound?p=hmdb&param=HMDB60434	alpha-Fluoro-beta-alanine	108.0442672	1	0.742116667	1.78E-15	2.414903823
0.74_116.0709m/z	HMDB30409	M+H	C5H9NO2	39.3	0	2.337939087	99.37423314	http://nonlinear.com/redirect/outbound?p=hmdb&param=HMDB30409	4-Amino-2-methylenebutanoic acid	116.070874	1	0.742116667	0	2.122965608
0.74_116.0709m/z	HMDB12880	M+H	C5H9NO2	39.3	0	2.337939087	99.37423314	http://nonlinear.com/redirect/outbound?p=hmdb&param=HMDB12880	Acetamidopropanal	116.070874	1	0.742116667	0	2.122965608
0.74_116.0709m/z	HMDB34208	M+H	C5H9NO2	39.3	0	2.337939087	99.37423314	http://nonlinear.com/redirect/outbound?p=hmdb&param=HMDB34208	Pterolactam	116.070874	1	0.742116667	0	2.122965608
0.74_116.0709m/z	HMDB03411	M+H	C5H9NO2	39.3	0	2.337939086	99.37423314	http://nonlinear.com/redirect/outbound?p=hmdb&param=HMDB03411	D-Proline	116.070874	1	0.742116667	0	2.122965608
0.74_116.0709m/z	HMDB00162	M+H	C5H9NO2	39.3	0	2.337939086	99.37423314	http://nonlinear.com/redirect/outbound?p=hmdb&param=HMDB00162	L-Proline	116.070874	1	0.742116667	0	2.122965608
0.74_167.0352m/z	HMDB32613	M+H	C8H6O4	36.6	0	8.137700136	91.83228013	http://nonlinear.com/redirect/outbound?p=hmdb&param=HMDB32613	3,4-Methylenedioxybenzoic acid	167.0352362	1	0.742116667	0	4.342361311
0.74_167.0352m/z	HMDB02428	M+H	C8H6O4	36.6	0	8.137700136	91.83228013	http://nonlinear.com/redirect/outbound?p=hmdb&param=HMDB02428	Terephthalic acid	167.0352362	1	0.742116667	0	4.342361311
0.74_167.0352m/z	HMDB02107	M+H	C8H6O4	36.6	0	8.137700136	91.83228013	http://nonlinear.com/redirect/outbound?p=hmdb&param=HMDB02107	Phthalic acid	167.0352362	1	0.742116667	0	4.342361311
0.74_167.0352m/z	HMDB02334	M+H	C8H6O4	36.6	0	8.137700136	91.83228013	http://nonlinear.com/redirect/outbound?p=hmdb&param=HMDB02334	Benzoquinoneacetic acid	167.0352362	1	0.742116667	0	4.342361311
0.74_185.1344m/z	HMDB36470	M+H	C14H16	29.8	0	10.30736595	60.12695811	http://nonlinear.com/redirect/outbound?p=hmdb&param=HMDB36470	1,4-Dimethyl-7-ethylazulene	185.1343748	1	0.742116667	7.39E-06	1.689308192
0.74_235.0955m/z	HMDB30648	M+H	C13H14O4	37.2	0	-4.168083571	90.74326552	http://nonlinear.com/redirect/outbound?p=hmdb&param=HMDB30648	Artemidiol	235.0955097	1	0.742116667	0	3.354752634
0.74_235.0955m/z	HMDB40906	M+H	C13H14O4	37.2	0	-4.168083571	90.74326552	http://nonlinear.com/redirect/outbound?p=hmdb&param=HMDB40906	Coixinden B	235.0955097	1	0.742116667	0	3.354752634
0.74_235.0955m/z	HMDB33109	M+H	C13H14O4	37.2	0	-4.168083571	90.74326552	http://nonlinear.com/redirect/outbound?p=hmdb&param=HMDB33109	Methyl (2R*,3S*)-2,3-dihydro-3-hydroxy-2-isopropenyl-5-benzofurancarboxylate	235.0955097	1	0.742116667	0	3.354752634
0.74_235.0955m/z	HMDB41006	M+H	C13H14O4	37.2	0	-4.168083571	90.74326552	http://nonlinear.com/redirect/outbound?p=hmdb&param=HMDB41006	1'-Acetoxychavicol	235.0955097	1	0.742116667	0	3.354752634
0.74_235.0955m/z	HMDB41005	M+H	C13H14O4	37.2	0	-4.168083571	90.74326552	http://nonlinear.com/redirect/outbound?p=hmdb&param=HMDB41005	1'-Acetoxychavicol acetate	235.0955097	1	0.742116667	0	3.354752634
0.74_235.0955m/z	HMDB35712	M+H	C13H14O4	37.2	0	-4.168083571	90.74326552	http://nonlinear.com/redirect/outbound?p=hmdb&param=HMDB35712	Aloesol	235.0955097	1	0.742116667	0	3.354752634
0.74_235.0955m/z	HMDB30486	M+H	C13H14O4	37.2	0	-4.168083571	90.74326552	http://nonlinear.com/redirect/outbound?p=hmdb&param=HMDB30486	(S)-2,3-Dihydro-6-hydroxy-5-(hydroxyacetyl)-2-isopropenylbenzofuran	235.0955097	1	0.742116667	0	3.354752634
0.74_293.0634m/z	HMDB34310	M+H	C14H12O7	36.8	0	-7.341798015	92.44433475	http://nonlinear.com/redirect/outbound?p=hmdb&param=HMDB34310	Cordeauxione	293.0634349	1	0.742116667	0	3.667938551
0.74_307.0446m/z	HMDB59651	M+H	C14H10O8	37.6	0	-0.874402985	88.8571268	http://nonlinear.com/redirect/outbound?p=hmdb&param=HMDB59651	2-(3,4-Dihydroxybenzoyloxy)-4,6-dihydroxybenzoate	307.0445761	1	0.742116667	0	2.823910635
0.74_307.0446m/z	HMDB59978	M+H	C11H14O8S	34.9	0	-11.88967875	87.06524428	http://nonlinear.com/redirect/outbound?p=hmdb&param=HMDB59978	4-Hydroxy-5-(dihydroxyphenyl)-valeric acid-O-sulphate	307.0445761	1	0.742116667	0	2.823910635
0.74_307.0446m/z	HMDB59979	M+H	C11H14O8S	34.9	0	-11.88967875	87.06524428	http://nonlinear.com/redirect/outbound?p=hmdb&param=HMDB59979	4-Hydroxy-5-(dihydroxyphenyl)-valeric acid-O-sulphate III	307.0445761	1	0.742116667	0	2.823910635
0.75_124.0395m/z	HMDB41950	M+H	C6H5NO2	38.6	0	1.360697535	94.86236426	http://nonlinear.com/redirect/outbound?p=hmdb&param=HMDB41950	Nitrobenzene	124.0394722	1	0.74925	2.02E-10	2.245263294
0.75_124.0395m/z	HMDB31713	M+H	C6H5NO2	38.6	0	1.360697535	94.86236426	http://nonlinear.com/redirect/outbound?p=hmdb&param=HMDB31713	2-Hydroxy-4-imino-2,5-cyclohexadienone	124.0394722	1	0.74925	2.02E-10	2.245263294
0.75_124.0395m/z	HMDB01488	M+H	C6H5NO2	38.6	0	1.360697535	94.86236426	http://nonlinear.com/redirect/outbound?p=hmdb&param=HMDB01488	Nicotinic acid	124.0394722	1	0.74925	2.02E-10	2.245263294
0.75_124.0395m/z	HMDB02243	M+H	C6H5NO2	38.6	0	1.360697535	94.86236426	http://nonlinear.com/redirect/outbound?p=hmdb&param=HMDB02243	Picolinic acid	124.0394722	1	0.74925	2.02E-10	2.245263294
0.75_124.0395m/z	HMDB60665	M+H	C6H5NO2	38.6	0	1.360697535	94.86236426	http://nonlinear.com/redirect/outbound?p=hmdb&param=HMDB60665	Isonicotinic acid	124.0394722	1	0.74925	2.02E-10	2.245263294
0.75_144.0654m/z	HMDB61082	M+H	C6H9NO3	38.4	0	-1.053155154	93.08144889	http://nonlinear.com/redirect/outbound?p=hmdb&param=HMDB61082	5-ethyl-5-methyl-2,4-oxazolidinedione	144.0653689	1	0.74925	0	2.219886875
0.75_144.0654m/z	HMDB00894	M+H	C6H9NO3	38.4	0	-1.053155154	93.08144889	http://nonlinear.com/redirect/outbound?p=hmdb&param=HMDB00894	Vinylacetylglycine	144.0653689	1	0.74925	0	2.219886875
0.75_144.0654m/z	HMDB32161	M+H	C6H9NO3	38.4	0	-1.053155154	93.08144889	http://nonlinear.com/redirect/outbound?p=hmdb&param=HMDB32161	Acrylamide-acrylic acid resin	144.0653689	1	0.74925	0	2.219886875
0.75_144.0654m/z	HMDB14491	M+H	C6H9NO3	38.4	0	-1.053155154	93.08144889	http://nonlinear.com/redirect/outbound?p=hmdb&param=HMDB14491	Trimethadione	144.0653689	1	0.74925	0	2.219886875
0.75_168.0658m/z	HMDB34887	M+H	C8H9NO3	32.1	0	1.518411922	62.26868841	http://nonlinear.com/redirect/outbound?p=hmdb&param=HMDB34887	3alpha,4,5,7alpha-Tetrahydro-5-hydroxy-1H-isoindole-1,3(2H)-dione	168.0657732	1	0.74925	0	2.531064926
0.75_168.0658m/z	HMDB13029	M+H	C8H9NO3	32.1	0	1.518411922	62.26868841	http://nonlinear.com/redirect/outbound?p=hmdb&param=HMDB13029	Noradrenochrome o-semiquinone	168.0657732	1	0.74925	0	2.531064926
0.75_168.0658m/z	HMDB04290	M+H	C8H9NO3	32.1	0	1.518411922	62.26868841	http://nonlinear.com/redirect/outbound?p=hmdb&param=HMDB04290	Isopyridoxal	168.0657732	1	0.74925	0	2.531064926
0.75_168.0658m/z	HMDB34889	M+H	C8H9NO3	32.1	0	1.518411922	62.26868841	http://nonlinear.com/redirect/outbound?p=hmdb&param=HMDB34889	3alpha,4,7,7alpha-Tetrahydro-4-hydroxy-1H-isoindole-1,3(2H)-dione	168.0657732	1	0.74925	0	2.531064926
0.75_168.0658m/z	HMDB01545	M+H	C8H9NO3	32.1	0	1.518411922	62.26868841	http://nonlinear.com/redirect/outbound?p=hmdb&param=HMDB01545	Pyridoxal	168.0657732	1	0.74925	0	2.531064926
0.75_168.0658m/z	HMDB60374	M+H	C8H9NO3	32.1	0	1.518411921	62.26868841	http://nonlinear.com/redirect/outbound?p=hmdb&param=HMDB60374	3-Methoxyanthranilate	168.0657732	1	0.74925	0	2.531064926
0.75_346.0531m/z	HMDB11629	M+H	C10H12N5O7P	35.6	0	-4.606186443	83.24647229	http://nonlinear.com/redirect/outbound?p=hmdb&param=HMDB11629	Guanosine 2',3'-cyclic phosphate	346.0531215	1	0.74925	0	4.833018618
0.75_346.0531m/z	HMDB01314	M+H	C10H12N5O7P	35.6	0	-4.606186443	83.24647229	http://nonlinear.com/redirect/outbound?p=hmdb&param=HMDB01314	Cyclic GMP	346.0531215	1	0.74925	0	4.833018618
0.75_372.1454m/z	HMDB30171	M+H	C20H21NO6	37.7	0	3.435950739	92.36877297	http://nonlinear.com/redirect/outbound?p=hmdb&param=HMDB30171	N-Methyl-14-O-demethylepiporphyroxine	372.145439	1	0.74925	1.55E-15	2.023291307
0.76_109.0274m/z	HMDB03364	M+H	C6H4O2	37.5	0	-9.510574665	97.90918233	http://nonlinear.com/redirect/outbound?p=hmdb&param=HMDB03364	Quinone	109.0273785	1	0.7564	1.52E-11	2.448166664
0.76_109.0274m/z	HMDB12133	M+H	C6H4O2	37.5	0	-9.510574665	97.90918233	http://nonlinear.com/redirect/outbound?p=hmdb&param=HMDB12133	1,2-Benzoquinone	109.0273785	1	0.7564	1.52E-11	2.448166664
0.76_116.1073m/z	HMDB31651	M+H	C6H13NO	38.6	0	2.583304901	96.0234716	http://nonlinear.com/redirect/outbound?p=hmdb&param=HMDB31651	N-(3-Methylbutyl)acetamide	116.1072878	1	0.7564	0	3.111687517
0.76_116.1073m/z	HMDB34203	M+H	C6H13NO	38.6	0	2.583304901	96.0234716	http://nonlinear.com/redirect/outbound?p=hmdb&param=HMDB34203	N-(2-Methylpropyl)acetamide	116.1072878	1	0.7564	0	3.111687517
0.76_123.0552m/z	HMDB01406	M+H	C6H6N2O	39.1	0	-0.847013002	96.4460701	http://nonlinear.com/redirect/outbound?p=hmdb&param=HMDB01406	Niacinamide	123.0551859	1	0.763533333	4.66E-15	2.229567166
0.76_123.0552m/z	HMDB31861	M+H	C6H6N2O	39.1	0	-0.847013002	96.4460701	http://nonlinear.com/redirect/outbound?p=hmdb&param=HMDB31861	2-Acetylpyrazine	123.0551859	1	0.763533333	4.66E-15	2.229567166
0.76_139.0138m/z	HMDB14966	M+H	C3H7O4P	31	0	-11.98555478	67.87158838	http://nonlinear.com/redirect/outbound?p=hmdb&param=HMDB14966	Fosfomycin	139.0138177	1	0.7564	0	4.207765468
0.76_145.0591m/z	HMDB41946	M+H	C5H8N2O3	22.2	0	-11.90269031	23.9729398	http://nonlinear.com/redirect/outbound?p=hmdb&param=HMDB41946	N-Nitrosoproline	145.0590539	1	0.763533333	9.25E-08	5.449884192
0.76_188.0921m/z	HMDB12150	M+H	C8H13NO4	27.3	0	2.152419533	39.21405979	http://nonlinear.com/redirect/outbound?p=hmdb&param=HMDB12150	2-Keto-6-acetamidocaproate	188.092137	1	0.7564	0	1.618296543
0.76_204.0871m/z	HMDB38440	M+H	C9H17NS2	27.8	0	-2.002184969	41.45713954	http://nonlinear.com/redirect/outbound?p=hmdb&param=HMDB38440	1-Isothiocyanato-7-(methylthio)heptane	204.0871114	1	0.763533333	0	1.436686642
0.76_222.0967m/z	HMDB00212	M+H	C8H15NO6	38.2	0	-2.394911721	93.99001128	http://nonlinear.com/redirect/outbound?p=hmdb&param=HMDB00212	N-Acetylgalactosamine	222.0966841	1	0.763533333	2.55E-11	2.3264465
0.76_222.0967m/z	HMDB00853	M+H	C8H15NO6	38.2	0	-2.394911721	93.99001128	http://nonlinear.com/redirect/outbound?p=hmdb&param=HMDB00853	N-Acetyl-b-D-galactosamine	222.0966841	1	0.763533333	2.55E-11	2.3264465
0.76_222.0967m/z	HMDB38751	M+H	C8H15NO6	38.2	0	-2.394911721	93.99001128	http://nonlinear.com/redirect/outbound?p=hmdb&param=HMDB38751	Avenic acid B	222.0966841	1	0.763533333	2.55E-11	2.3264465
0.76_222.0967m/z	HMDB00215	M+H	C8H15NO6	38.2	0	-2.394911721	93.99001128	http://nonlinear.com/redirect/outbound?p=hmdb&param=HMDB00215	N-Acetyl-D-glucosamine	222.0966841	1	0.763533333	2.55E-11	2.3264465
0.76_222.0967m/z	HMDB00803	M+H	C8H15NO6	38.2	0	-2.394911721	93.99001128	http://nonlinear.com/redirect/outbound?p=hmdb&param=HMDB00803	Beta-N-Acetylglucosamine	222.0966841	1	0.763533333	2.55E-11	2.3264465
0.76_222.0967m/z	HMDB01129	M+H	C8H15NO6	38.2	0	-2.394911721	93.99001128	http://nonlinear.com/redirect/outbound?p=hmdb&param=HMDB01129	N-Acetylmannosamine	222.0966841	1	0.763533333	2.55E-11	2.3264465
0.76_222.0967m/z	HMDB00389	M+H	C9H11N5O2	36.7	0	-8.44403998	92.62620795	http://nonlinear.com/redirect/outbound?p=hmdb&param=HMDB00389	2'-Deoxysepiapterin	222.0966841	1	0.763533333	2.55E-11	2.3264465
0.76_232.1201m/z	HMDB00953	M+H	C10H17NO5	31.4	0	9.12628707	67.066387	http://nonlinear.com/redirect/outbound?p=hmdb&param=HMDB00953	Suberylglycine	232.1200583	1	0.7564	0.00028824	1.649650456
0.76_232.1201m/z	HMDB00726	M+H	C10H17NO5	31.4	0	9.12628707	67.066387	http://nonlinear.com/redirect/outbound?p=hmdb&param=HMDB00726	Isovalerylglutamic acid	232.1200583	1	0.7564	0.00028824	1.649650456
0.76_234.1022m/z	HMDB15337	M+H	C9H16ClN3O2	35.2	0	7.68745146	84.44082845	http://nonlinear.com/redirect/outbound?p=hmdb&param=HMDB15337	Lomustine	234.1021728	1	0.7564	0.004307199	2.042147281
0.76_248.0985m/z	HMDB29060	M+H	C9H15N2O6	24.2	0	-7.413526943	29.18794091	http://nonlinear.com/redirect/outbound?p=hmdb&param=HMDB29060	Threoninyl-Glutamate	248.0984558	1	0.763533333	2.27E-11	2.3177143
0.76_248.0985m/z	HMDB28829	M+H	C9H15N2O6	24.2	0	-7.413526943	29.18794091	http://nonlinear.com/redirect/outbound?p=hmdb&param=HMDB28829	Glutamyl-Threonine	248.0984558	1	0.763533333	2.27E-11	2.3177143
0.76_307.0998m/z	HMDB60575	M+H	C19H14O4	35.3	0	10.86818864	88.49344522	http://nonlinear.com/redirect/outbound?p=hmdb&param=HMDB60575	Dehydrowarfarin	307.099812	1	0.7564	1.38E-11	2.486952679
0.76_307.0998m/z	HMDB37111	M+H	C19H14O4	35.3	0	10.86818864	88.49344522	http://nonlinear.com/redirect/outbound?p=hmdb&param=HMDB37111	Musanolone C	307.099812	1	0.7564	1.38E-11	2.486952679
0.76_307.0998m/z	HMDB32848	M+H	C19H14O4	35.3	0	10.86818864	88.49344522	http://nonlinear.com/redirect/outbound?p=hmdb&param=HMDB32848	2,3-Dihydro-2,3-dihydroxy-4-(4-hydroxyphenyl)-1H-phenalen-1-one	307.099812	1	0.7564	1.38E-11	2.486952679
0.76_307.0998m/z	HMDB29891	M+H	C12H18O9	34.8	0	-8.319607089	83.2520007	http://nonlinear.com/redirect/outbound?p=hmdb&param=HMDB29891	Starch acetate	307.099812	1	0.7564	1.38E-11	2.486952679
0.76_323.0753m/z	HMDB38515	M+H	C11H18N2O5S2	36	0	7.295095163	88.41092555	http://nonlinear.com/redirect/outbound?p=hmdb&param=HMDB38515	L-gamma-Glutamyl-S-allylthio-L-cysteine	323.0753396	1	0.7564	0	3.883197233
0.76_384.1457m/z	HMDB38554	M+H	C21H21NO6	38.2	0	3.959990872	95.5181899	http://nonlinear.com/redirect/outbound?p=hmdb&param=HMDB38554	Gravacridonediolacetate	384.145681	1	0.763533333	3.25E-09	1.85199102
0.76_384.1457m/z	HMDB32878	M+H	C21H21NO6	38.2	0	3.959990872	95.5181899	http://nonlinear.com/redirect/outbound?p=hmdb&param=HMDB32878	13-Oxocryptopine	384.145681	1	0.763533333	3.25E-09	1.85199102
0.76_384.1457m/z	HMDB06583	M+H	C14H25NO11	35.6	0	-11.36914996	90.15801608	http://nonlinear.com/redirect/outbound?p=hmdb&param=HMDB06583	Poly-N-acetyllactosamine	384.145681	1	0.763533333	3.25E-09	1.85199102
0.76_384.1457m/z	HMDB06535	M+H	C14H25NO11	35.6	0	-11.36914996	90.15801608	http://nonlinear.com/redirect/outbound?p=hmdb&param=HMDB06535	Beta-1,4-mannose-N-acetylglucosamine	384.145681	1	0.763533333	3.25E-09	1.85199102
0.76_384.1457m/z	HMDB01542	M+H	C14H25NO11	35.6	0	-11.36914996	90.15801608	http://nonlinear.com/redirect/outbound?p=hmdb&param=HMDB01542	N-Acetyllactosamine	384.145681	1	0.763533333	3.25E-09	1.85199102
0.76_384.1457m/z	HMDB06575	M+H	C14H25NO11	35.6	0	-11.36914996	90.15801608	http://nonlinear.com/redirect/outbound?p=hmdb&param=HMDB06575	Lacto-N-biose I	384.145681	1	0.763533333	3.25E-09	1.85199102
0.76_546.1985m/z	HMDB41884	M+H	C27H31NO11	34.8	0	2.817490985	77.31660399	http://nonlinear.com/redirect/outbound?p=hmdb&param=HMDB41884	Doxorubicinol	546.1985233	1	0.763533333	7.77E-16	1.763638806
0.76_546.1985m/z	HMDB60822	M+H	C27H31NO11	34.8	0	2.817490985	77.31660399	http://nonlinear.com/redirect/outbound?p=hmdb&param=HMDB60822	Doxorubicin-semiquinone	546.1985233	1	0.763533333	7.77E-16	1.763638806
0.76_546.1985m/z	HMDB60823	M+H	C27H31NO11	34.8	0	2.817490985	77.31660399	http://nonlinear.com/redirect/outbound?p=hmdb&param=HMDB60823	Doxorubicinol aglycone	546.1985233	1	0.763533333	7.77E-16	1.763638806
0.76_546.1985m/z	HMDB41622	M+H	C20H35NO16	32.9	0	-7.955234987	73.43171491	http://nonlinear.com/redirect/outbound?p=hmdb&param=HMDB41622	N-Acetylgalactosaminyl lactose	546.1985233	1	0.763533333	7.77E-16	1.763638806
0.76_546.1985m/z	HMDB06592	M+H	C20H35NO16	32.9	0	-7.955234987	73.43171491	http://nonlinear.com/redirect/outbound?p=hmdb&param=HMDB06592	Lacto-N-triaose	546.1985233	1	0.763533333	7.77E-16	1.763638806
0.76_546.1985m/z	HMDB39750	M+H	C20H35NO16	32.9	0	-7.955234987	73.43171491	http://nonlinear.com/redirect/outbound?p=hmdb&param=HMDB39750	Lacto-N-triose I	546.1985233	1	0.763533333	7.77E-16	1.763638806
0.77_111.0441m/z	HMDB32037	M+H	C6H6O2	36.9	0	0.068389421	84.33524499	http://nonlinear.com/redirect/outbound?p=hmdb&param=HMDB32037	1,3-Benzenediol	111.0440634	1	0.770683333	8.88E-16	2.589406125
0.77_111.0441m/z	HMDB02434	M+H	C6H6O2	36.9	0	0.068389421	84.33524499	http://nonlinear.com/redirect/outbound?p=hmdb&param=HMDB02434	Hydroquinone	111.0440634	1	0.770683333	8.88E-16	2.589406125
0.77_111.0441m/z	HMDB31180	M+H	C6H6O2	36.9	0	0.068389421	84.33524499	http://nonlinear.com/redirect/outbound?p=hmdb&param=HMDB31180	(E,E)-2,4-Hexadienedial	111.0440634	1	0.770683333	8.88E-16	2.589406125
0.77_111.0441m/z	HMDB00957	M+H	C6H6O2	36.9	0	0.068389421	84.33524499	http://nonlinear.com/redirect/outbound?p=hmdb&param=HMDB00957	Pyrocatechol	111.0440634	1	0.770683333	8.88E-16	2.589406125
0.77_111.0441m/z	HMDB33002	M+H	C6H6O2	36.9	0	0.06838942	84.33524499	http://nonlinear.com/redirect/outbound?p=hmdb&param=HMDB33002	5-Methyl-2-furancarboxaldehyde	111.0440634	1	0.770683333	8.88E-16	2.589406125
0.77_111.0441m/z	HMDB33127	M+H	C6H6O2	36.9	0	0.06838942	84.33524499	http://nonlinear.com/redirect/outbound?p=hmdb&param=HMDB33127	2-Acetylfuran	111.0440634	1	0.770683333	8.88E-16	2.589406125
0.77_133.0773m/z	HMDB33171	M+H	C8H8N2	27.8	0	9.909981569	49.98882375	http://nonlinear.com/redirect/outbound?p=hmdb&param=HMDB33171	1-Methylpyrrolo[1,2-a]pyrazine	133.0773335	1	0.770683333	0	8.130217888
0.77_133.0773m/z	HMDB33173	M+H	C8H8N2	27.8	0	9.909981569	49.98882375	http://nonlinear.com/redirect/outbound?p=hmdb&param=HMDB33173	4-Methylpyrrolo[1,2-a]pyrazine	133.0773335	1	0.770683333	0	8.130217888
0.77_181.0545m/z	HMDB01087	M+H	C6H12O4S	35.5	0	8.962713502	87.57003015	http://nonlinear.com/redirect/outbound?p=hmdb&param=HMDB01087	5-Methylthioribose	181.05452	1	0.770683333	0	2.316682597
0.77_244.1654m/z	HMDB29022	M+H	C11H21N3O3	39.3	0	-0.504567695	96.97455878	http://nonlinear.com/redirect/outbound?p=hmdb&param=HMDB29022	Prolyl-Lysine	244.1654453	1	0.770683333	0	9.845804124
0.77_244.1654m/z	HMDB28959	M+H	C11H21N3O3	39.3	0	-0.504567695	96.97455878	http://nonlinear.com/redirect/outbound?p=hmdb&param=HMDB28959	Lysyl-Proline	244.1654453	1	0.770683333	0	9.845804124
0.77_246.0541m/z	HMDB60599	M+H	C8H11N3O4S	33.2	0	-0.688954138	66.61510961	http://nonlinear.com/redirect/outbound?p=hmdb&param=HMDB60599	Lamivudine sulfoxide	246.0541345	1	0.770683333	8.83E-08	4.252372305
0.77_287.0758m/z	HMDB29498	M+H	C12H14O8	28	0	-1.152771519	41.60928834	http://nonlinear.com/redirect/outbound?p=hmdb&param=HMDB29498	3'-Methoxyfukiic acid	287.0758141	1	0.770683333	9.20E-11	2.106877755
0.77_287.0758m/z	HMDB41272	M+H	C12H14O8	28	0	-1.152771519	41.60928834	http://nonlinear.com/redirect/outbound?p=hmdb&param=HMDB41272	Uralenneoside	287.0758141	1	0.770683333	9.20E-11	2.106877755
0.77_287.0758m/z	HMDB59998	M+H	C12H14O8	28	0	-1.15277152	41.60928834	http://nonlinear.com/redirect/outbound?p=hmdb&param=HMDB59998	Diphenol glucuronide	287.0758141	1	0.770683333	9.20E-11	2.106877755
0.77_303.1581m/z	HMDB05056	M+H	C18H22O4	37	0	-3.302312217	88.88909825	http://nonlinear.com/redirect/outbound?p=hmdb&param=HMDB05056	Enterodiol	303.1580878	1	0.770683333	0	1.772257668
0.77_303.1581m/z	HMDB36472	M+H	C18H22O4	37	0	-3.302312217	88.88909825	http://nonlinear.com/redirect/outbound?p=hmdb&param=HMDB36472	Verimol D	303.1580878	1	0.770683333	0	1.772257668
0.77_303.1581m/z	HMDB14325	M+H	C18H22O4	37	0	-3.302312217	88.88909825	http://nonlinear.com/redirect/outbound?p=hmdb&param=HMDB14325	Masoprocol	303.1580878	1	0.770683333	0	1.772257668
0.77_303.1581m/z	HMDB12270	M+H	C18H22O4	37	0	-3.302312217	88.88909825	http://nonlinear.com/redirect/outbound?p=hmdb&param=HMDB12270	Nordihydroguaiaretate	303.1580878	1	0.770683333	0	1.772257668
0.77_303.1581m/z	HMDB00530	M+H	C18H22O4	37	0	-3.302312217	88.88909825	http://nonlinear.com/redirect/outbound?p=hmdb&param=HMDB00530	6-Ketoestriol	303.1580878	1	0.770683333	0	1.772257668
0.78_102.0549m/z	HMDB36458	M+H	C4H7NO2	38.9	0	-0.55910605	95.3276217	http://nonlinear.com/redirect/outbound?p=hmdb&param=HMDB36458	1-Aminocyclopropanecarboxylic acid	102.0548984	1	0.777816667	2.16E-11	1.675159023
0.78_102.0549m/z	HMDB29387	M+H	C4H7NO2	38.9	0	-0.55910605	95.3276217	http://nonlinear.com/redirect/outbound?p=hmdb&param=HMDB29387	L-3-Aminodihydro-2(3H)-furanone	102.0548984	1	0.777816667	2.16E-11	1.675159023
0.78_102.0549m/z	HMDB29615	M+H	C4H7NO2	38.9	0	-0.55910605	95.3276217	http://nonlinear.com/redirect/outbound?p=hmdb&param=HMDB29615	(S)-2-Azetidinecarboxylic acid	102.0548984	1	0.777816667	2.16E-11	1.675159023
0.78_120.9958m/z	HMDB01368	M+H	C3H4O3S	38.1	0	3.196482116	94.38792619	http://nonlinear.com/redirect/outbound?p=hmdb&param=HMDB01368	3-Mercaptopyruvic acid	120.995775	1	0.784966667	3.65E-08	1.589547347
0.78_122.0276m/z	HMDB03417	M+H	C3H7NO2S	37.9	0	4.481864387	94.46774371	http://nonlinear.com/redirect/outbound?p=hmdb&param=HMDB03417	D-Cysteine	122.0275683	1	0.784966667	0	2.31547138
0.78_122.0276m/z	HMDB00574	M+H	C3H7NO2S	37.9	0	4.481864387	94.46774371	http://nonlinear.com/redirect/outbound?p=hmdb&param=HMDB00574	L-Cysteine	122.0275683	1	0.784966667	0	2.31547138
0.78_126.0913m/z	HMDB30345	M+H	C7H11NO	24.2	0	-0.089972886	21.31130545	http://nonlinear.com/redirect/outbound?p=hmdb&param=HMDB30345	6-Acetyl-1,2,3,4-tetrahydropyridine	126.0913292	1	0.777816667	1.11E-10	2.860956243
0.78_126.0913m/z	HMDB34883	M+H	C7H11NO	24.2	0	-0.089972886	21.31130545	http://nonlinear.com/redirect/outbound?p=hmdb&param=HMDB34883	3,4-Dihydro-5-propanoyl-2H-pyrrole	126.0913292	1	0.777816667	1.11E-10	2.860956243
0.78_126.0913m/z	HMDB37854	M+H	C7H11NO	24.2	0	-0.089972886	21.31130545	http://nonlinear.com/redirect/outbound?p=hmdb&param=HMDB37854	4-Methyl-2-propyloxazole	126.0913292	1	0.777816667	1.11E-10	2.860956243
0.78_126.0913m/z	HMDB37853	M+H	C7H11NO	24.2	0	-0.089972886	21.31130545	http://nonlinear.com/redirect/outbound?p=hmdb&param=HMDB37853	2-Methyl-4-propyloxazole	126.0913292	1	0.777816667	1.11E-10	2.860956243
0.78_126.0913m/z	HMDB37865	M+H	C7H11NO	24.2	0	-0.089972886	21.31130545	http://nonlinear.com/redirect/outbound?p=hmdb&param=HMDB37865	2-Ethyl-4,5-dimethyloxazole	126.0913292	1	0.777816667	1.11E-10	2.860956243
0.78_126.0913m/z	HMDB37866	M+H	C7H11NO	24.2	0	-0.089972886	21.31130545	http://nonlinear.com/redirect/outbound?p=hmdb&param=HMDB37866	4-Ethyl-2,5-dimethyloxazole	126.0913292	1	0.777816667	1.11E-10	2.860956243
0.78_126.0913m/z	HMDB39583	M+H	C7H11NO	24.2	0	-0.089972886	21.31130545	http://nonlinear.com/redirect/outbound?p=hmdb&param=HMDB39583	2-Ethyl-5-imino-1-cyclopenten-1-ol	126.0913292	1	0.777816667	1.11E-10	2.860956243
0.78_126.0913m/z	HMDB37860	M+H	C7H11NO	24.2	0	-0.089972886	21.31130545	http://nonlinear.com/redirect/outbound?p=hmdb&param=HMDB37860	2-Methyl-5-propyloxazole	126.0913292	1	0.777816667	1.11E-10	2.860956243
0.78_126.0913m/z	HMDB37861	M+H	C7H11NO	24.2	0	-0.089972886	21.31130545	http://nonlinear.com/redirect/outbound?p=hmdb&param=HMDB37861	5-Methyl-2-propyloxazole	126.0913292	1	0.777816667	1.11E-10	2.860956243
0.78_126.0913m/z	HMDB38289	M+H	C7H11NO	24.2	0	-0.089972886	21.31130545	http://nonlinear.com/redirect/outbound?p=hmdb&param=HMDB38289	5-Butyloxazole	126.0913292	1	0.777816667	1.11E-10	2.860956243
0.78_126.0913m/z	HMDB37867	M+H	C7H11NO	24.2	0	-0.089972886	21.31130545	http://nonlinear.com/redirect/outbound?p=hmdb&param=HMDB37867	5-Ethyl-2,4-dimethyloxazole	126.0913292	1	0.777816667	1.11E-10	2.860956243
0.78_126.0913m/z	HMDB38288	M+H	C7H11NO	24.2	0	-0.089972886	21.31130545	http://nonlinear.com/redirect/outbound?p=hmdb&param=HMDB38288	4-Butyloxazole	126.0913292	1	0.777816667	1.11E-10	2.860956243
0.78_144.1023m/z	HMDB04827	M+H	C7H13NO2	39.2	0	2.817232341	99.18769971	http://nonlinear.com/redirect/outbound?p=hmdb&param=HMDB04827	Proline betaine	144.1023082	1	0.777816667	0	2.205437735
0.78_144.1023m/z	HMDB30410	M+H	C7H13NO2	39.2	0	2.817232341	99.18769971	http://nonlinear.com/redirect/outbound?p=hmdb&param=HMDB30410	L-2-Amino-3-methylenehexanoic acid	144.1023082	1	0.777816667	0	2.205437735
0.78_144.1023m/z	HMDB38949	M+H	C7H13NO2	39.2	0	2.817232341	99.18769971	http://nonlinear.com/redirect/outbound?p=hmdb&param=HMDB38949	3beta,6beta-Dihydroxynortropane	144.1023082	1	0.777816667	0	2.205437735
0.78_147.1130m/z	HMDB03405	M+H	C6H14N2O2	38.7	0	1.472956502	95.182618	http://nonlinear.com/redirect/outbound?p=hmdb&param=HMDB03405	D-Lysine	147.1130193	1	0.784966667	0	1.530426841
0.78_147.1130m/z	HMDB00182	M+H	C6H14N2O2	38.7	0	1.472956502	95.182618	http://nonlinear.com/redirect/outbound?p=hmdb&param=HMDB00182	L-Lysine	147.1130193	1	0.784966667	0	1.530426841
0.78_147.1130m/z	HMDB12114	M+H	C6H14N2O2	38.7	0	1.472956502	95.182618	http://nonlinear.com/redirect/outbound?p=hmdb&param=HMDB12114	(3S)-3,6-Diaminohexanoate	147.1130193	1	0.784966667	0	1.530426841
0.78_147.1130m/z	HMDB12115	M+H	C6H14N2O2	38.7	0	1.472956502	95.182618	http://nonlinear.com/redirect/outbound?p=hmdb&param=HMDB12115	(3S,5S)-3,5-Diaminohexanoate	147.1130193	1	0.784966667	0	1.530426841
0.78_159.0763m/z	HMDB31670	M+H	C6H10N2O3	38.7	0	-0.623533779	94.18060228	http://nonlinear.com/redirect/outbound?p=hmdb&param=HMDB31670	1-(Hydroxymethyl)-5,5-dimethyl-2,4-imidazolidinedione	159.0763201	1	0.784966667	0	2.983482122
0.78_160.0952m/z	HMDB29409	M+H	C7H13NO3	30.4	0	-10.00728071	62.96685249	http://nonlinear.com/redirect/outbound?p=hmdb&param=HMDB29409	Turicine	160.0952277	1	0.777816667	8.66E-15	1.719529324
0.78_160.0952m/z	HMDB36384	M+H	C7H13NO3	30.4	0	-10.00728071	62.96685249	http://nonlinear.com/redirect/outbound?p=hmdb&param=HMDB36384	Calystegine A7	160.0952277	1	0.777816667	8.66E-15	1.719529324
0.78_160.0952m/z	HMDB31345	M+H	C7H13NO3	30.4	0	-10.00728071	62.96685249	http://nonlinear.com/redirect/outbound?p=hmdb&param=HMDB31345	Calystegine A6	160.0952277	1	0.777816667	8.66E-15	1.719529324
0.78_160.0952m/z	HMDB38593	M+H	C7H13NO3	30.4	0	-10.00728071	62.96685249	http://nonlinear.com/redirect/outbound?p=hmdb&param=HMDB38593	Calystegin A3	160.0952277	1	0.777816667	8.66E-15	1.719529324
0.78_160.0952m/z	HMDB38625	M+H	C7H13NO3	30.4	0	-10.00728071	62.96685249	http://nonlinear.com/redirect/outbound?p=hmdb&param=HMDB38625	Medicanine	160.0952277	1	0.777816667	8.66E-15	1.719529324
0.78_160.0952m/z	HMDB12175	M+H	C7H13NO3	30.4	0	-10.00728071	62.96685249	http://nonlinear.com/redirect/outbound?p=hmdb&param=HMDB12175	5-Acetamidovalerate	160.0952277	1	0.777816667	8.66E-15	1.719529324
0.78_160.0952m/z	HMDB00339	M+H	C7H13NO3	30.4	0	-10.00728071	62.96685249	http://nonlinear.com/redirect/outbound?p=hmdb&param=HMDB00339	2-Methylbutyrylglycine	160.0952277	1	0.777816667	8.66E-15	1.719529324
0.78_160.0952m/z	HMDB12154	M+H	C7H13NO3	30.4	0	-10.00728071	62.96685249	http://nonlinear.com/redirect/outbound?p=hmdb&param=HMDB12154	3-Dehydrocarnitine	160.0952277	1	0.777816667	8.66E-15	1.719529324
0.78_160.0952m/z	HMDB11757	M+H	C7H13NO3	30.4	0	-10.00728071	62.96685249	http://nonlinear.com/redirect/outbound?p=hmdb&param=HMDB11757	N-Acetylvaline	160.0952277	1	0.777816667	8.66E-15	1.719529324
0.78_160.0952m/z	HMDB00927	M+H	C7H13NO3	30.4	0	-10.00728071	62.96685249	http://nonlinear.com/redirect/outbound?p=hmdb&param=HMDB00927	Valerylglycine	160.0952277	1	0.777816667	8.66E-15	1.719529324
0.78_160.0952m/z	HMDB00678	M+H	C7H13NO3	30.4	0	-10.00728071	62.96685249	http://nonlinear.com/redirect/outbound?p=hmdb&param=HMDB00678	Isovalerylglycine	160.0952277	1	0.777816667	8.66E-15	1.719529324
0.78_160.0952m/z	HMDB29412	M+H	C7H13NO3	30.4	0	-10.00728071	62.96685249	http://nonlinear.com/redirect/outbound?p=hmdb&param=HMDB29412	Betonicine	160.0952277	1	0.777816667	8.66E-15	1.719529324
0.78_160.0952m/z	HMDB29230	M+H	C7H13NO3	30.4	0	-10.00728071	62.96685249	http://nonlinear.com/redirect/outbound?p=hmdb&param=HMDB29230	4-Hydroxystachydrine	160.0952277	1	0.777816667	8.66E-15	1.719529324
0.78_176.0920m/z	HMDB02201	M+H	C7H13NO4	38.8	0	1.688742111	95.92151272	http://nonlinear.com/redirect/outbound?p=hmdb&param=HMDB02201	N-Carboxyethyl-g-aminobutyric acid	176.09203	1	0.784966667	0	1.985780685
0.78_176.0920m/z	HMDB34252	M+H	C7H13NO4	38.8	0	1.688742111	95.92151272	http://nonlinear.com/redirect/outbound?p=hmdb&param=HMDB34252	2-Aminoheptanedioic acid	176.09203	1	0.784966667	0	1.985780685
0.78_176.0920m/z	HMDB36383	M+H	C7H13NO4	38.8	0	1.688742111	95.92151272	http://nonlinear.com/redirect/outbound?p=hmdb&param=HMDB36383	Calystegine B5	176.09203	1	0.784966667	0	1.985780685
0.78_176.0920m/z	HMDB38594	M+H	C7H13NO4	38.8	0	1.688742111	95.92151272	http://nonlinear.com/redirect/outbound?p=hmdb&param=HMDB38594	Calystegine B2	176.09203	1	0.784966667	0	1.985780685
0.78_181.0486m/z	HMDB06915	M+H	C9H8O4	24.2	0	-5.119128415	26.96622701	http://nonlinear.com/redirect/outbound?p=hmdb&param=HMDB06915	2-Hydroxy-3-(4-hydroxyphenyl)propenoic acid	181.0486135	1	0.784966667	2.22E-16	2.56834574
0.78_181.0486m/z	HMDB01879	M+H	C9H8O4	24.2	0	-5.119128415	26.96622701	http://nonlinear.com/redirect/outbound?p=hmdb&param=HMDB01879	Aspirin	181.0486135	1	0.784966667	2.22E-16	2.56834574
0.78_181.0486m/z	HMDB01964	M+H	C9H8O4	24.2	0	-5.119128415	26.96622701	http://nonlinear.com/redirect/outbound?p=hmdb&param=HMDB01964	Caffeic acid	181.0486135	1	0.784966667	2.22E-16	2.56834574
0.78_181.0486m/z	HMDB02130	M+H	C9H8O4	24.2	0	-5.119128415	26.96622701	http://nonlinear.com/redirect/outbound?p=hmdb&param=HMDB02130	Monomethyl phthalate	181.0486135	1	0.784966667	2.22E-16	2.56834574
0.78_181.0486m/z	HMDB32057	M+H	C9H8O4	24.2	0	-5.119128415	26.96622701	http://nonlinear.com/redirect/outbound?p=hmdb&param=HMDB32057	(E)-3-(2,3-Dihydroxyphenyl)-2-propenoic acid	181.0486135	1	0.784966667	2.22E-16	2.56834574
0.78_181.0486m/z	HMDB32131	M+H	C9H8O4	24.2	0	-5.119128415	26.96622701	http://nonlinear.com/redirect/outbound?p=hmdb&param=HMDB32131	3-(3,5-Dihydroxyphenyl)-2-propenoic acid	181.0486135	1	0.784966667	2.22E-16	2.56834574
0.78_181.0486m/z	HMDB03501	M+H	C9H8O4	24.2	0	-5.119128415	26.96622701	http://nonlinear.com/redirect/outbound?p=hmdb&param=HMDB03501	3,4-Dihydroxy-trans-cinnamate	181.0486135	1	0.784966667	2.22E-16	2.56834574
0.78_181.0486m/z	HMDB11663	M+H	C9H8O4	24.2	0	-5.119128415	26.96622701	http://nonlinear.com/redirect/outbound?p=hmdb&param=HMDB11663	3-Hydroxyphenylpyruvic acid	181.0486135	1	0.784966667	2.22E-16	2.56834574
0.78_181.0486m/z	HMDB00707	M+H	C9H8O4	24.2	0	-5.119128415	26.96622701	http://nonlinear.com/redirect/outbound?p=hmdb&param=HMDB00707	4-Hydroxyphenylpyruvic acid	181.0486135	1	0.784966667	2.22E-16	2.56834574
0.78_189.1239m/z	HMDB28929	M+H	C8H16N2O3	38.6	0	2.77042584	96.41695148	http://nonlinear.com/redirect/outbound?p=hmdb&param=HMDB28929	Leucyl-Glycine	189.12389	1	0.784966667	4.14E-13	1.517485912
0.78_189.1239m/z	HMDB29120	M+H	C8H16N2O3	38.6	0	2.77042584	96.41695148	http://nonlinear.com/redirect/outbound?p=hmdb&param=HMDB29120	Valyl-Alanine	189.12389	1	0.784966667	4.14E-13	1.517485912
0.78_189.1239m/z	HMDB28700	M+H	C8H16N2O3	38.6	0	2.77042584	96.41695148	http://nonlinear.com/redirect/outbound?p=hmdb&param=HMDB28700	Alanyl-Valine	189.12389	1	0.784966667	4.14E-13	1.517485912
0.78_189.1239m/z	HMDB00446	M+H	C8H16N2O3	38.6	0	2.77042584	96.41695148	http://nonlinear.com/redirect/outbound?p=hmdb&param=HMDB00446	N-Alpha-acetyllysine	189.12389	1	0.784966667	4.14E-13	1.517485912
0.78_189.1239m/z	HMDB28907	M+H	C8H16N2O3	38.6	0	2.77042584	96.41695148	http://nonlinear.com/redirect/outbound?p=hmdb&param=HMDB28907	Isoleucyl-Glycine	189.12389	1	0.784966667	4.14E-13	1.517485912
0.78_189.1239m/z	HMDB00206	M+H	C8H16N2O3	38.6	0	2.77042584	96.41695148	http://nonlinear.com/redirect/outbound?p=hmdb&param=HMDB00206	N6-Acetyl-L-lysine	189.12389	1	0.784966667	4.14E-13	1.517485912
0.78_189.1239m/z	HMDB28844	M+H	C8H16N2O3	38.6	0	2.77042584	96.41695148	http://nonlinear.com/redirect/outbound?p=hmdb&param=HMDB28844	Glycyl-Isoleucine	189.12389	1	0.784966667	4.14E-13	1.517485912
0.78_189.1239m/z	HMDB00759	M+H	C8H16N2O3	38.6	0	2.77042584	96.41695148	http://nonlinear.com/redirect/outbound?p=hmdb&param=HMDB00759	Glycyl-L-leucine	189.12389	1	0.784966667	4.14E-13	1.517485912
0.78_220.1124m/z	HMDB32865	M+H	C16H13N	39.1	0	1.378474003	97.29197585	http://nonlinear.com/redirect/outbound?p=hmdb&param=HMDB32865	N-Phenyl-2-naphthylamine	220.1123779	1	0.777816667	1.33E-11	1.759295266
0.78_231.0981m/z	HMDB39110	M+H	C9H14N2O5	37.1	0	2.472178956	88.50264921	http://nonlinear.com/redirect/outbound?p=hmdb&param=HMDB39110	(2S,3'S)-alpha-Amino-2-carboxy-5-oxo-1-pyrrolidinebutanoic acid	231.0981168	1	0.777816667	1.29E-09	1.524915652
0.78_231.0981m/z	HMDB28761	M+H	C9H14N2O5	37.1	0	2.472178956	88.50264921	http://nonlinear.com/redirect/outbound?p=hmdb&param=HMDB28761	Aspartyl-Proline	231.0981168	1	0.777816667	1.29E-09	1.524915652
0.78_231.0981m/z	HMDB02335	M+H	C9H14N2O5	37.1	0	2.472178956	88.50264921	http://nonlinear.com/redirect/outbound?p=hmdb&param=HMDB02335	Aspartyl-L-proline	231.0981168	1	0.777816667	1.29E-09	1.524915652
0.78_231.0981m/z	HMDB29013	M+H	C9H14N2O5	37.1	0	2.472178956	88.50264921	http://nonlinear.com/redirect/outbound?p=hmdb&param=HMDB29013	Prolyl-Aspartate	231.0981168	1	0.777816667	1.29E-09	1.524915652
0.78_231.0981m/z	HMDB31701	M+H	C9H14N2O5	37.1	0	2.472178956	88.50264921	http://nonlinear.com/redirect/outbound?p=hmdb&param=HMDB31701	1-(gamma-Glutamylamino)cyclopropanecarboxylic acid	231.0981168	1	0.777816667	1.29E-09	1.524915652
0.78_231.0981m/z	HMDB29756	M+H	C9H14N2O5	37.1	0	2.472178956	88.50264921	http://nonlinear.com/redirect/outbound?p=hmdb&param=HMDB29756	(1R,2S,3R)-2-Acetyl-4(5)-(1,2,3,4-tetrahydroxybutyl)imidazole	231.0981168	1	0.777816667	1.29E-09	1.524915652
0.78_238.0384m/z	HMDB29418	M+H	C7H11NO6S	38.8	0	1.760801892	95.96358412	http://nonlinear.com/redirect/outbound?p=hmdb&param=HMDB29418	S-Cysteinosuccinic acid	238.0384019	1	0.784966667	9.43E-12	1.844624295
0.78_287.1249m/z	HMDB41169	M+H	C17H18O4	34.1	0	-10.05641433	81.61206376	http://nonlinear.com/redirect/outbound?p=hmdb&param=HMDB41169	Myrigalone H	287.1249081	1	0.784966667	0	5.192484389
0.78_287.1249m/z	HMDB30521	M+H	C17H18O4	34.1	0	-10.05641433	81.61206376	http://nonlinear.com/redirect/outbound?p=hmdb&param=HMDB30521	Sativan	287.1249081	1	0.784966667	0	5.192484389
0.78_287.1249m/z	HMDB41671	M+H	C17H18O4	34.1	0	-10.05641433	81.61206376	http://nonlinear.com/redirect/outbound?p=hmdb&param=HMDB41671	4'-Hydroxy-3,4,5-trimethoxystilbene	287.1249081	1	0.784966667	0	5.192484389
0.78_287.1249m/z	HMDB41168	M+H	C17H18O4	34.1	0	-10.05641433	81.61206376	http://nonlinear.com/redirect/outbound?p=hmdb&param=HMDB41168	Myrigalone G	287.1249081	1	0.784966667	0	5.192484389
0.78_287.1249m/z	HMDB30152	M+H	C17H18O4	34.1	0	-10.05641433	81.61206376	http://nonlinear.com/redirect/outbound?p=hmdb&param=HMDB30152	4'-Hydroxy-5,7-dimethoxyflavan	287.1249081	1	0.784966667	0	5.192484389
0.78_287.1249m/z	HMDB34024	M+H	C17H18O4	34.1	0	-10.05641433	81.61206376	http://nonlinear.com/redirect/outbound?p=hmdb&param=HMDB34024	Isosativan	287.1249081	1	0.784966667	0	5.192484389
0.78_287.1249m/z	HMDB41680	M+H	C17H18O4	34.1	0	-10.05641433	81.61206376	http://nonlinear.com/redirect/outbound?p=hmdb&param=HMDB41680	4-Hydroxy-3,5,4'-trimethoxystilbene	287.1249081	1	0.784966667	0	5.192484389
0.78_365.1033m/z	HMDB33304	M+H	C21H16O6	35.3	0	3.683849026	80.58804512	http://nonlinear.com/redirect/outbound?p=hmdb&param=HMDB33304	Gerberinol	365.1033059	1	0.784966667	1.69E-10	2.543273267
0.78_394.1722m/z	HMDB34207	M+H	C16H27NO10	37.2	0	3.581827616	90.24813073	http://nonlinear.com/redirect/outbound?p=hmdb&param=HMDB34207	6'-Apiosyllotaustralin	394.1721807	1	0.784966667	4.80E-11	1.99161646
0.78_394.1722m/z	HMDB14671	M+H	C22H23N3O4	34.9	0	-10.05145761	85.25334059	http://nonlinear.com/redirect/outbound?p=hmdb&param=HMDB14671	Erlotinib	394.1721807	1	0.784966667	4.80E-11	1.99161646
0.78_394.1722m/z	HMDB38643	M+H	C22H23N3O4	34.9	0	-10.05145761	85.25334059	http://nonlinear.com/redirect/outbound?p=hmdb&param=HMDB38643	Epoxyfumitremorgin C	394.1721807	1	0.784966667	4.80E-11	1.99161646
0.78_685.2347m/z	HMDB41435	M+H	C37H36N2O11	33	0	-6.595843174	72.3142489	http://nonlinear.com/redirect/outbound?p=hmdb&param=HMDB41435	Citbismine C	685.2346733	1	0.784966667	8.82E-07	3.475234759
0.79_100.0395m/z	HMDB30276	M+H	C4H5NO2	39.2	0	2.472593574	99.15569011	http://nonlinear.com/redirect/outbound?p=hmdb&param=HMDB30276	(R)-Dihydromaleimide	100.0395497	1	0.7921	0	9.324630117
0.79_127.0380m/z	HMDB31256	M+H	C6H6O3	29.3	0	-7.305638651	54.85571108	http://nonlinear.com/redirect/outbound?p=hmdb&param=HMDB31256	4-Hydroxy-2H-pyran-3-carboxaldehyde	127.0380497	1	0.7921	0	5.320506958
0.79_127.0380m/z	HMDB34355	M+H	C6H6O3	29.3	0	-7.305638651	54.85571108	http://nonlinear.com/redirect/outbound?p=hmdb&param=HMDB34355	5-Hydroxymethyl-2-furancarboxaldehyde	127.0380497	1	0.7921	0	5.320506958
0.79_127.0380m/z	HMDB13674	M+H	C6H6O3	29.3	0	-7.305638651	54.85571108	http://nonlinear.com/redirect/outbound?p=hmdb&param=HMDB13674	1,2,3-Trihydroxybenzene	127.0380497	1	0.7921	0	5.320506958
0.79_127.0380m/z	HMDB13675	M+H	C6H6O3	29.3	0	-7.305638651	54.85571108	http://nonlinear.com/redirect/outbound?p=hmdb&param=HMDB13675	1,3,5-Trihydroxybenzene	127.0380497	1	0.7921	0	5.320506958
0.79_127.0380m/z	HMDB29750	M+H	C6H6O3	29.3	0	-7.305638651	54.85571108	http://nonlinear.com/redirect/outbound?p=hmdb&param=HMDB29750	Methyl 2-furoate	127.0380497	1	0.7921	0	5.320506958
0.79_127.0380m/z	HMDB30776	M+H	C6H6O3	29.3	0	-7.305638651	54.85571108	http://nonlinear.com/redirect/outbound?p=hmdb&param=HMDB30776	Maltol	127.0380497	1	0.7921	0	5.320506958
0.79_127.0380m/z	HMDB59735	M+H	C6H6O3	29.3	0	-7.305638652	54.85571108	http://nonlinear.com/redirect/outbound?p=hmdb&param=HMDB59735	5-Methylfuran-2-carboxylic acid	127.0380497	1	0.7921	0	5.320506958
0.79_127.0380m/z	HMDB32651	M+H	C6H6O3	29.3	0	-7.305638652	54.85571108	http://nonlinear.com/redirect/outbound?p=hmdb&param=HMDB32651	(Z)-Tamarindienal	127.0380497	1	0.7921	0	5.320506958
0.79_227.0674m/z	HMDB01904	M+H	C9H10N2O5	37.7	0	4.929184915	94.40834395	http://nonlinear.com/redirect/outbound?p=hmdb&param=HMDB01904	3-Nitrotyrosine	227.0673621	1	0.7921	1.11E-16	3.164731902
0.79_263.0834m/z	HMDB42056	M+H	C12H18Cl2NO	30.8	0	-1.755127953	56.13343345	http://nonlinear.com/redirect/outbound?p=hmdb&param=HMDB42056	Tulobuterol	263.0833611	1	0.7921	1.78E-15	1.567918201
0.80_112.0764m/z	HMDB37863	M+H	C6H9NO	38	0	6.325576654	97.10440464	http://nonlinear.com/redirect/outbound?p=hmdb&param=HMDB37863	5-Ethyl-4-methyloxazole	112.0763929	1	0.79925	0	3.949635306
0.80_112.0764m/z	HMDB39584	M+H	C6H9NO	38	0	6.325576654	97.10440464	http://nonlinear.com/redirect/outbound?p=hmdb&param=HMDB39584	5-Imino-2-methyl-1-cyclopenten-1-ol	112.0763929	1	0.79925	0	3.949635306
0.80_112.0764m/z	HMDB31163	M+H	C6H9NO	38	0	6.325576654	97.10440464	http://nonlinear.com/redirect/outbound?p=hmdb&param=HMDB31163	N-Acetyl-2,3-dihydro-1H-pyrrole	112.0763929	1	0.79925	0	3.949635306
0.80_112.0764m/z	HMDB37837	M+H	C6H9NO	38	0	6.325576654	97.10440464	http://nonlinear.com/redirect/outbound?p=hmdb&param=HMDB37837	2-Ethyl-4-methyloxazole	112.0763929	1	0.79925	0	3.949635306
0.80_112.0764m/z	HMDB31308	M+H	C6H9NO	38	0	6.325576654	97.10440464	http://nonlinear.com/redirect/outbound?p=hmdb&param=HMDB31308	5-Acetyl-3,4-dihydro-2H-pyrrole	112.0763929	1	0.79925	0	3.949635306
0.80_112.0764m/z	HMDB37858	M+H	C6H9NO	38	0	6.325576654	97.10440464	http://nonlinear.com/redirect/outbound?p=hmdb&param=HMDB37858	2-Ethyl-5-methyloxazole	112.0763929	1	0.79925	0	3.949635306
0.80_112.0764m/z	HMDB37859	M+H	C6H9NO	38	0	6.325576654	97.10440464	http://nonlinear.com/redirect/outbound?p=hmdb&param=HMDB37859	5-Ethyl-2-methyloxazole	112.0763929	1	0.79925	0	3.949635306
0.80_112.0764m/z	HMDB37838	M+H	C6H9NO	38	0	6.325576654	97.10440464	http://nonlinear.com/redirect/outbound?p=hmdb&param=HMDB37838	4-Ethyl-2-methyloxazole	112.0763929	1	0.79925	0	3.949635306
0.80_112.0764m/z	HMDB40148	M+H	C6H9NO	38	0	6.325576654	97.10440464	http://nonlinear.com/redirect/outbound?p=hmdb&param=HMDB40148	Trimethyloxazole	112.0763929	1	0.79925	0	3.949635306
0.80_128.1073m/z	HMDB40030	M+H	C7H13NO	26	0	2.183320044	32.35652464	http://nonlinear.com/redirect/outbound?p=hmdb&param=HMDB40030	1-(1-Pyrrolidinyl)-2-propanone	128.107268	1	0.79925	0	2.292702324
0.80_128.1073m/z	HMDB31667	M+H	C7H13NO	26	0	2.183320044	32.35652464	http://nonlinear.com/redirect/outbound?p=hmdb&param=HMDB31667	Nor-psi-tropine	128.107268	1	0.79925	0	2.292702324
0.80_156.0766m/z	HMDB00177	M+H	C6H9N3O2	38.6	0	-0.853231085	94.18871939	http://nonlinear.com/redirect/outbound?p=hmdb&param=HMDB00177	L-Histidine	156.0766207	1	0.79925	0	1.747848321
0.80_156.0766m/z	HMDB34267	M+H	C6H9N3O2	38.6	0	-0.853231085	94.18871939	http://nonlinear.com/redirect/outbound?p=hmdb&param=HMDB34267	L-2-Amino-3-(1-pyrazolyl)propanoic acid	156.0766207	1	0.79925	0	1.747848321
0.80_175.1088m/z	HMDB34365	M+H	C7H14N2O3	36.9	0	6.421819013	91.65928476	http://nonlinear.com/redirect/outbound?p=hmdb&param=HMDB34365	L-Theanine	175.1088368	1	0.79925	0	4.55353686
0.80_175.1088m/z	HMDB28854	M+H	C7H14N2O3	36.9	0	6.421819013	91.65928476	http://nonlinear.com/redirect/outbound?p=hmdb&param=HMDB28854	Glycyl-Valine	175.1088368	1	0.79925	0	4.55353686
0.80_175.1088m/z	HMDB03357	M+H	C7H14N2O3	36.9	0	6.421819013	91.65928476	http://nonlinear.com/redirect/outbound?p=hmdb&param=HMDB03357	N-Acetylornithine	175.1088368	1	0.79925	0	4.55353686
0.80_175.1088m/z	HMDB29127	M+H	C7H14N2O3	36.9	0	6.421819013	91.65928476	http://nonlinear.com/redirect/outbound?p=hmdb&param=HMDB29127	Valyl-Glycine	175.1088368	1	0.79925	0	4.55353686
0.80_180.0762m/z	HMDB41821	M+H	C8H9N3O2	38.8	0	-3.068097977	97.71654189	http://nonlinear.com/redirect/outbound?p=hmdb&param=HMDB41821	Acetylisoniazid	180.0762036	1	0.79925	2.66E-15	1.757492875
0.80_198.0875m/z	HMDB32055	M+H	C8H11N3O3	39.4	0	0.9856801	98.33677806	http://nonlinear.com/redirect/outbound?p=hmdb&param=HMDB32055	N-Acetylhistidine	198.0875119	1	0.79925	0	1.859875855
0.80_217.1175m/z	HMDB29069	M+H	C9H16N2O4	35.1	0	-3.437770554	79.54787468	http://nonlinear.com/redirect/outbound?p=hmdb&param=HMDB29069	Threoninyl-Proline	217.1175405	1	0.79925	0	3.241378728
0.80_217.1175m/z	HMDB29027	M+H	C9H16N2O4	35.1	0	-3.437770554	79.54787468	http://nonlinear.com/redirect/outbound?p=hmdb&param=HMDB29027	Prolyl-Threonine	217.1175405	1	0.79925	0	3.241378728
0.80_217.1175m/z	HMDB38239	M+H	C9H16N2O4	35.1	0	-3.437770554	79.54787468	http://nonlinear.com/redirect/outbound?p=hmdb&param=HMDB38239	Sakacin P	217.1175405	1	0.79925	0	3.241378728
0.80_253.1216m/z	HMDB37707	M+H	C17H16O2	38.8	0	-2.917752865	97.2199762	http://nonlinear.com/redirect/outbound?p=hmdb&param=HMDB37707	Cinnamyl phenylacetate	253.1215706	1	0.79925	1.55E-15	2.216036816
0.80_253.1216m/z	HMDB35018	M+H	C17H16O2	38.8	0	-2.917752865	97.2199762	http://nonlinear.com/redirect/outbound?p=hmdb&param=HMDB35018	2-Phenylethyl 3-phenyl-2-propenoate	253.1215706	1	0.79925	1.55E-15	2.216036816
0.80_253.1216m/z	HMDB33317	M+H	C17H16O2	38.8	0	-2.917752865	97.2199762	http://nonlinear.com/redirect/outbound?p=hmdb&param=HMDB33317	(1Z,4Z)-1,5-bis(4-hydroxyphenyl)-1,4-pentadiene	253.1215706	1	0.79925	1.55E-15	2.216036816
0.80_253.1216m/z	HMDB14644	M+H	C10H16N6S	36.8	0	-5.637883491	90.55038502	http://nonlinear.com/redirect/outbound?p=hmdb&param=HMDB14644	Cimetidine	253.1215706	1	0.79925	1.55E-15	2.216036816
0.80_841.3198m/z	HMDB33754	M+H	C50H48O12	30.8	0	-2.427242665	57.0753429	http://nonlinear.com/redirect/outbound?p=hmdb&param=HMDB33754	Albanin H	841.3198138	1	0.79925	2.51E-10	13.263204
0.80_904.2548m/z	HMDB35450	M+H	C42H47O22	33.6	0	-9.276154976	78.30624175	http://nonlinear.com/redirect/outbound?p=hmdb&param=HMDB35450	Pelargonidin 3-O-[b-D-Glucopyranosyl-(1->2)-[4-hydroxycinnamoyl-(->6)]-b-D-glucopyranoside](E-) 5-O-b-D-glucopyranoside	904.2547958	1	0.79925	0	3.446084667
0.81_102.0911m/z	HMDB12815	M+H	C5H11NO	38.7	0	-2.644732325	96.67145283	http://nonlinear.com/redirect/outbound?p=hmdb&param=HMDB12815	5-Aminopentanal	102.0910731	1	0.806383333	7.66E-07	1.951315252
0.81_136.0377m/z	HMDB32931	M+H	C7H5NO2	36.9	0	-11.97703376	97.47337687	http://nonlinear.com/redirect/outbound?p=hmdb&param=HMDB32931	2-Benzoxazolol	136.0376876	1	0.806383333	9.61E-08	1.896322263
0.81_190.0721m/z	HMDB01138	M+H	C7H11NO5	32.1	0	5.789051169	67.10492343	http://nonlinear.com/redirect/outbound?p=hmdb&param=HMDB01138	N-Acetylglutamic acid	190.0720934	1	0.813533333	0.402662231	2.038672469
0.81_190.0721m/z	HMDB00590	M+H	C7H11NO5	32.1	0	5.789051169	67.10492343	http://nonlinear.com/redirect/outbound?p=hmdb&param=HMDB00590	Glutarylglycine	190.0720934	1	0.813533333	0.402662231	2.038672469
0.81_190.0721m/z	HMDB31574	M+H	C8H15NS2	32.7	0	1.192550556	64.87942067	http://nonlinear.com/redirect/outbound?p=hmdb&param=HMDB31574	1-Isothiocyanato-6-(methylthio)hexane	190.0720934	1	0.813533333	0.402662231	2.038672469
0.81_190.0721m/z	HMDB32499	M+H	C8H15NS2	32.7	0	1.192550556	64.87942067	http://nonlinear.com/redirect/outbound?p=hmdb&param=HMDB32499	Pyrrolidino-[1,2E]-4H-2,4-dimethyl-1,3,5-dithiazine	190.0720934	1	0.813533333	0.402662231	2.038672469
0.81_225.0754m/z	HMDB41691	M+H	C11H12O5	23.2	0	-1.753191159	18.28709886	http://nonlinear.com/redirect/outbound?p=hmdb&param=HMDB41691	5-(3',4',5'-Trihydroxyphenyl)-gamma-valerolactone	225.0753571	1	0.806383333	0.000527523	1.933380842
0.81_225.0754m/z	HMDB34069	M+H	C11H12O5	23.2	0	-1.753191159	18.28709886	http://nonlinear.com/redirect/outbound?p=hmdb&param=HMDB34069	cis-Sinapic acid	225.0753571	1	0.806383333	0.000527523	1.933380842
0.81_225.0754m/z	HMDB32616	M+H	C11H12O5	23.2	0	-1.753191159	18.28709886	http://nonlinear.com/redirect/outbound?p=hmdb&param=HMDB32616	Sinapic acid	225.0753571	1	0.806383333	0.000527523	1.933380842
0.81_225.0754m/z	HMDB30018	M+H	C11H12O5	23.2	0	-1.753191159	18.28709886	http://nonlinear.com/redirect/outbound?p=hmdb&param=HMDB30018	Elenolide	225.0753571	1	0.806383333	0.000527523	1.933380842
0.81_242.1139m/z	HMDB02224	M+H	C10H15N3O4	31.3	0	1.571244902	58.56346545	http://nonlinear.com/redirect/outbound?p=hmdb&param=HMDB02224	5-Methyldeoxycytidine	242.1139112	1	0.806383333	0.038042465	1.667438978
0.81_242.1139m/z	HMDB60750	M+H	C10H15N3O4	31.3	0	1.571244902	58.56346545	http://nonlinear.com/redirect/outbound?p=hmdb&param=HMDB60750	3'-Amino-3'-deoxythimidine	242.1139112	1	0.806383333	0.038042465	1.667438978
0.81_246.1424m/z	HMDB28924	M+H	C10H19N3O4	37.1	0	-10.07918612	96.44713332	http://nonlinear.com/redirect/outbound?p=hmdb&param=HMDB28924	Leucyl-Asparagine	246.1423617	1	0.813533333	5.09E-10	1.784868513
0.81_246.1424m/z	HMDB29125	M+H	C10H19N3O4	37.1	0	-10.07918612	96.44713332	http://nonlinear.com/redirect/outbound?p=hmdb&param=HMDB29125	Valyl-Glutamine	246.1423617	1	0.813533333	5.09E-10	1.784868513
0.81_246.1424m/z	HMDB28734	M+H	C10H19N3O4	37.1	0	-10.07918612	96.44713332	http://nonlinear.com/redirect/outbound?p=hmdb&param=HMDB28734	Asparaginyl-Isoleucine	246.1423617	1	0.813533333	5.09E-10	1.784868513
0.81_246.1424m/z	HMDB28810	M+H	C10H19N3O4	37.1	0	-10.07918612	96.44713332	http://nonlinear.com/redirect/outbound?p=hmdb&param=HMDB28810	Glutaminyl-Valine	246.1423617	1	0.813533333	5.09E-10	1.784868513
0.81_246.1424m/z	HMDB28902	M+H	C10H19N3O4	37.1	0	-10.07918612	96.44713332	http://nonlinear.com/redirect/outbound?p=hmdb&param=HMDB28902	Isoleucyl-Asparagine	246.1423617	1	0.813533333	5.09E-10	1.784868513
0.81_246.1424m/z	HMDB29141	M+H	C10H19N3O4	37.1	0	-10.07918612	96.44713332	http://nonlinear.com/redirect/outbound?p=hmdb&param=HMDB29141	Valyl-Gamma-glutamate	246.1423617	1	0.813533333	5.09E-10	1.784868513
0.81_246.1424m/z	HMDB29162	M+H	C10H19N3O4	37.1	0	-10.07918612	96.44713332	http://nonlinear.com/redirect/outbound?p=hmdb&param=HMDB29162	Gamma-glutamyl-Valine	246.1423617	1	0.813533333	5.09E-10	1.784868513
0.81_246.1424m/z	HMDB28735	M+H	C10H19N3O4	37.1	0	-10.07918612	96.44713332	http://nonlinear.com/redirect/outbound?p=hmdb&param=HMDB28735	Asparaginyl-Leucine	246.1423617	1	0.813533333	5.09E-10	1.784868513
0.81_314.0943m/z	HMDB33662	M+H	C11H15N5O4S	35.4	0	8.161764451	86.29005386	http://nonlinear.com/redirect/outbound?p=hmdb&param=HMDB33662	(S)-5'-Deoxy-5'-(methylsulfinyl)adenosine	314.0943067	1	0.813533333	3.24E-11	1.720031817
0.81_314.0943m/z	HMDB15510	M+H	C16H12FN3O3	36.8	0	2.43008775	87.01353256	http://nonlinear.com/redirect/outbound?p=hmdb&param=HMDB15510	Flunitrazepam	314.0943067	1	0.813533333	3.24E-11	1.720031817
0.81_327.1067m/z	HMDB39169	M+H	C15H18O8	34.3	0	-2.255029068	74.05621806	http://nonlinear.com/redirect/outbound?p=hmdb&param=HMDB39169	6-O-p-Coumaroyl-D-glucose	327.1067086	1	0.813533333	0.004055263	2.118954481
0.81_327.1067m/z	HMDB39509	M+H	C15H18O8	34.3	0	-2.255029068	74.05621806	http://nonlinear.com/redirect/outbound?p=hmdb&param=HMDB39509	trans-p-Coumaric acid 4-glucoside	327.1067086	1	0.813533333	0.004055263	2.118954481
0.81_327.1067m/z	HMDB33581	M+H	C15H18O8	34.3	0	-2.255029068	74.05621806	http://nonlinear.com/redirect/outbound?p=hmdb&param=HMDB33581	trans-o-Coumaric acid 2-glucoside	327.1067086	1	0.813533333	0.004055263	2.118954481
0.81_327.1067m/z	HMDB36936	M+H	C15H18O8	34.3	0	-2.255029068	74.05621806	http://nonlinear.com/redirect/outbound?p=hmdb&param=HMDB36936	1-O-p-Coumaroyl-beta-D-glucose	327.1067086	1	0.813533333	0.004055263	2.118954481
0.81_327.1067m/z	HMDB60077	M+H	C15H18O8	34.3	0	-2.255029068	74.05621806	http://nonlinear.com/redirect/outbound?p=hmdb&param=HMDB60077	cis-beta-D-Glucosyl-2-hydroxycinnamate	327.1067086	1	0.813533333	0.004055263	2.118954481
0.81_327.1067m/z	HMDB39167	M+H	C15H18O8	34.3	0	-2.255029068	74.05621806	http://nonlinear.com/redirect/outbound?p=hmdb&param=HMDB39167	2-O-p-Coumaroyl-D-glucose	327.1067086	1	0.813533333	0.004055263	2.118954481
0.81_327.1067m/z	HMDB36735	M+H	C15H18O8	34.3	0	-2.255029068	74.05621806	http://nonlinear.com/redirect/outbound?p=hmdb&param=HMDB36735	Bilobalide A	327.1067086	1	0.813533333	0.004055263	2.118954481
0.81_457.1412m/z	HMDB60086	M+H	C18H24N4O8S	36.3	0	5.292531995	87.68886393	http://nonlinear.com/redirect/outbound?p=hmdb&param=HMDB60086	5-S-Glutathionyl-aminochrome reduced	457.1411753	1	0.806383333	1.11E-16	1.7983792
0.81_505.1745m/z	HMDB03213	M+H	C18H32O16	37.4	0	-3.601180203	91.46149838	http://nonlinear.com/redirect/outbound?p=hmdb&param=HMDB03213	Raffinose	505.1744958	1	0.806383333	7.77E-16	3.113037848
0.81_505.1745m/z	HMDB06599	M+H	C18H32O16	37.4	0	-3.601180203	91.46149838	http://nonlinear.com/redirect/outbound?p=hmdb&param=HMDB06599	3-Galactosyllactose	505.1744958	1	0.806383333	7.77E-16	3.113037848
0.81_505.1745m/z	HMDB41948	M+H	C18H32O16	37.4	0	-3.601180203	91.46149838	http://nonlinear.com/redirect/outbound?p=hmdb&param=HMDB41948	Nephritogenoside	505.1744958	1	0.806383333	7.77E-16	3.113037848
0.81_505.1745m/z	HMDB35322	M+H	C18H32O16	37.4	0	-3.601180203	91.46149838	http://nonlinear.com/redirect/outbound?p=hmdb&param=HMDB35322	Fagopyritol B2	505.1744958	1	0.806383333	7.77E-16	3.113037848
0.81_505.1745m/z	HMDB06857	M+H	C18H32O16	37.4	0	-3.601180203	91.46149838	http://nonlinear.com/redirect/outbound?p=hmdb&param=HMDB06857	Dextrin	505.1744958	1	0.806383333	7.77E-16	3.113037848
0.81_505.1745m/z	HMDB40181	M+H	C18H32O16	37.4	0	-3.601180203	91.46149838	http://nonlinear.com/redirect/outbound?p=hmdb&param=HMDB40181	Fagopyritol A2	505.1744958	1	0.806383333	7.77E-16	3.113037848
0.81_505.1745m/z	HMDB60468	M+H	C18H32O16	37.4	0	-3.601180203	91.46149838	http://nonlinear.com/redirect/outbound?p=hmdb&param=HMDB60468	D-Gal alpha 1->6D-Gal alpha 1->6D-Glucose	505.1744958	1	0.806383333	7.77E-16	3.113037848
0.81_505.1745m/z	HMDB40984	M+H	C18H32O16	37.4	0	-3.601180203	91.46149838	http://nonlinear.com/redirect/outbound?p=hmdb&param=HMDB40984	Sophorotriose	505.1744958	1	0.806383333	7.77E-16	3.113037848
0.81_505.1745m/z	HMDB29910	M+H	C18H32O16	37.4	0	-3.601180203	91.46149838	http://nonlinear.com/redirect/outbound?p=hmdb&param=HMDB29910	Gentiotriose	505.1744958	1	0.806383333	7.77E-16	3.113037848
0.81_505.1745m/z	HMDB39708	M+H	C18H32O16	37.4	0	-3.601180203	91.46149838	http://nonlinear.com/redirect/outbound?p=hmdb&param=HMDB39708	3-beta-Cellobiosylglucose	505.1744958	1	0.806383333	7.77E-16	3.113037848
0.81_505.1745m/z	HMDB29929	M+H	C18H32O16	37.4	0	-3.601180203	91.46149838	http://nonlinear.com/redirect/outbound?p=hmdb&param=HMDB29929	6-O-Glucosylmaltose	505.1744958	1	0.806383333	7.77E-16	3.113037848
0.81_505.1745m/z	HMDB29921	M+H	C18H32O16	37.4	0	-3.601180203	91.46149838	http://nonlinear.com/redirect/outbound?p=hmdb&param=HMDB29921	Neokestose	505.1744958	1	0.806383333	7.77E-16	3.113037848
0.81_505.1745m/z	HMDB39704	M+H	C18H32O16	37.4	0	-3.601180203	91.46149838	http://nonlinear.com/redirect/outbound?p=hmdb&param=HMDB39704	alpha-D-Glucopyranosyl-(1->6)-alpha-D-glucopyranosyl-(1->2)-D-glucose	505.1744958	1	0.806383333	7.77E-16	3.113037848
0.81_505.1745m/z	HMDB39703	M+H	C18H32O16	37.4	0	-3.601180203	91.46149838	http://nonlinear.com/redirect/outbound?p=hmdb&param=HMDB39703	3-beta-Gentiobiosylglucose	505.1744958	1	0.806383333	7.77E-16	3.113037848
0.81_505.1745m/z	HMDB39707	M+H	C18H32O16	37.4	0	-3.601180203	91.46149838	http://nonlinear.com/redirect/outbound?p=hmdb&param=HMDB39707	alpha-D-Glucopyranosyl-(1->4)-alpha-D-glucopyranosyl-(1->6)-D-glucose	505.1744958	1	0.806383333	7.77E-16	3.113037848
0.81_505.1745m/z	HMDB39706	M+H	C18H32O16	37.4	0	-3.601180203	91.46149838	http://nonlinear.com/redirect/outbound?p=hmdb&param=HMDB39706	4-beta-Laminaribiosylglucose	505.1744958	1	0.806383333	7.77E-16	3.113037848
0.81_505.1745m/z	HMDB38851	M+H	C18H32O16	37.4	0	-3.601180203	91.46149838	http://nonlinear.com/redirect/outbound?p=hmdb&param=HMDB38851	beta-D-Galactopyranosyl-(1->2)-[beta-D-galactopyranosyl-(1->4)]-D-galactose	505.1744958	1	0.806383333	7.77E-16	3.113037848
0.81_505.1745m/z	HMDB38852	M+H	C18H32O16	37.4	0	-3.601180203	91.46149838	http://nonlinear.com/redirect/outbound?p=hmdb&param=HMDB38852	beta-D-Galactopyranosyl-(1->4)-beta-D-galactopyranosyl-(1->4)-D-galactose	505.1744958	1	0.806383333	7.77E-16	3.113037848
0.81_505.1745m/z	HMDB34072	M+H	C18H32O16	37.4	0	-3.601180203	91.46149838	http://nonlinear.com/redirect/outbound?p=hmdb&param=HMDB34072	Gentianose	505.1744958	1	0.806383333	7.77E-16	3.113037848
0.81_505.1745m/z	HMDB01262	M+H	C18H32O16	37.4	0	-3.601180203	91.46149838	http://nonlinear.com/redirect/outbound?p=hmdb&param=HMDB01262	Maltotriose	505.1744958	1	0.806383333	7.77E-16	3.113037848
0.81_505.1745m/z	HMDB29937	M+H	C18H32O16	37.4	0	-3.601180203	91.46149838	http://nonlinear.com/redirect/outbound?p=hmdb&param=HMDB29937	Panose	505.1744958	1	0.806383333	7.77E-16	3.113037848
0.81_505.1745m/z	HMDB29930	M+H	C18H32O16	37.4	0	-3.601180203	91.46149838	http://nonlinear.com/redirect/outbound?p=hmdb&param=HMDB29930	beta-D-Fructofuranosyl alpha-D-glucopyranosyl-(1->4)-D-glucopyranoside	505.1744958	1	0.806383333	7.77E-16	3.113037848
0.81_505.1745m/z	HMDB38853	M+H	C18H32O16	37.4	0	-3.601180203	91.46149838	http://nonlinear.com/redirect/outbound?p=hmdb&param=HMDB38853	beta-D-Galactopyranosyl-(1->3)-beta-D-galactopyranosyl-(1->6)-D-galactose	505.1744958	1	0.806383333	7.77E-16	3.113037848
0.81_505.1745m/z	HMDB03539	M+H	C18H32O16	37.4	0	-3.601180203	91.46149838	http://nonlinear.com/redirect/outbound?p=hmdb&param=HMDB03539	Levan	505.1744958	1	0.806383333	7.77E-16	3.113037848
0.81_505.1745m/z	HMDB29922	M+H	C18H32O16	37.4	0	-3.601180203	91.46149838	http://nonlinear.com/redirect/outbound?p=hmdb&param=HMDB29922	Galactotriose	505.1744958	1	0.806383333	7.77E-16	3.113037848
0.81_505.1745m/z	HMDB11729	M+H	C18H32O16	37.4	0	-3.601180203	91.46149838	http://nonlinear.com/redirect/outbound?p=hmdb&param=HMDB11729	1-Kestose	505.1744958	1	0.806383333	7.77E-16	3.113037848
0.81_505.1745m/z	HMDB33673	M+H	C18H32O16	37.4	0	-3.601180203	91.46149838	http://nonlinear.com/redirect/outbound?p=hmdb&param=HMDB33673	6-Kestose	505.1744958	1	0.806383333	7.77E-16	3.113037848
0.81_505.1745m/z	HMDB11730	M+H	C18H32O16	37.4	0	-3.601180203	91.46149838	http://nonlinear.com/redirect/outbound?p=hmdb&param=HMDB11730	Melezitose	505.1744958	1	0.806383333	7.77E-16	3.113037848
0.81_505.1745m/z	HMDB33748	M+H	C18H32O16	37.4	0	-3.601180203	91.46149838	http://nonlinear.com/redirect/outbound?p=hmdb&param=HMDB33748	Umbelliferose	505.1744958	1	0.806383333	7.77E-16	3.113037848
0.81_705.1820m/z	HMDB30574	M+H	C36H32O15	37.2	0	0.841383187	86.78174049	http://nonlinear.com/redirect/outbound?p=hmdb&param=HMDB30574	Occidentoside	705.1819892	1	0.806383333	6.62E-13	5.341747659
0.82_282.1058m/z	HMDB40693	M+H	C12H15N3O5	29.9	0	-9.551621178	59.76731585	http://nonlinear.com/redirect/outbound?p=hmdb&param=HMDB40693	N2-(gamma-Glutamyl)-4-carboxyphenylhydrazine	282.1057621	1	0.820666667	0	1.577114087
0.82_286.1139m/z	HMDB15166	M+H	C13H19NO4S	35.3	0	10.95635159	88.43734291	http://nonlinear.com/redirect/outbound?p=hmdb&param=HMDB15166	Probenecid	286.1138792	1	0.820666667	2.22E-05	3.411485515
0.82_286.1139m/z	HMDB61067	M+H	C10H15N5O5	37.4	0	-2.510691504	90.23001932	http://nonlinear.com/redirect/outbound?p=hmdb&param=HMDB61067	arabinofuranosylguanine	286.1138792	1	0.820666667	2.22E-05	3.411485515
0.82_305.0806m/z	HMDB29614	M+H	C13H21O2PS2	25.6	0	4.194317174	32.86559573	http://nonlinear.com/redirect/outbound?p=hmdb&param=HMDB29614	(±)-Conen	305.0806103	1	0.820666667	3.50E-11	6.141724914
0.82_305.0806m/z	HMDB32909	M+H	C19H12O4	26.2	0	-0.739774394	31.73989626	http://nonlinear.com/redirect/outbound?p=hmdb&param=HMDB32909	2-(4-Methoxyphenyl)naphthalic anhydride	305.0806103	1	0.820666667	3.50E-11	6.141724914
0.82_305.0806m/z	HMDB38322	M+H	C19H12O4	26.2	0	-0.739774394	31.73989626	http://nonlinear.com/redirect/outbound?p=hmdb&param=HMDB38322	4-(3,4-Dihydroxyphenyl)-2-hydroxy-1H-phenalen-1-one	305.0806103	1	0.820666667	3.50E-11	6.141724914
0.82_305.0806m/z	HMDB41450	M+H	C19H12O4	26.2	0	-0.739774394	31.73989626	http://nonlinear.com/redirect/outbound?p=hmdb&param=HMDB41450	Musanolone E	305.0806103	1	0.820666667	3.50E-11	6.141724914
0.82_305.0806m/z	HMDB15176	M+H	C13H18Cl2N2O2	23.9	0	-3.944127514	24.17780107	http://nonlinear.com/redirect/outbound?p=hmdb&param=HMDB15176	Melphalan	305.0806103	1	0.820666667	3.50E-11	6.141724914
0.82_418.1568m/z	HMDB60633	M+H	C19H20FN5O5	36.8	0	11.2433476	96.02385765	http://nonlinear.com/redirect/outbound?p=hmdb&param=HMDB60633	N-Acetyl gemifloxacin	418.1568135	1	0.820666667	0.00011976	6.138983454
0.83_119.0489m/z	HMDB32929	M+H	C8H6O	38.1	0	-1.876613982	92.92931152	http://nonlinear.com/redirect/outbound?p=hmdb&param=HMDB32929	Benzofuran	119.0489197	1	0.83495	0	2.545899537
0.83_119.0489m/z	HMDB40549	M+H	C8H6O	38.1	0	-1.876613982	92.92931152	http://nonlinear.com/redirect/outbound?p=hmdb&param=HMDB40549	xi-2,3-Octadiene-5,7-diyn-1-ol	119.0489197	1	0.83495	0	2.545899537
0.83_119.0489m/z	HMDB38998	M+H	C8H6O	38.1	0	-1.876613982	92.92931152	http://nonlinear.com/redirect/outbound?p=hmdb&param=HMDB38998	3,5,7-Octatriyn-1-ol	119.0489197	1	0.83495	0	2.545899537
0.83_119.0489m/z	HMDB30968	M+H	C8H6O	38.1	0	-1.876613982	92.92931152	http://nonlinear.com/redirect/outbound?p=hmdb&param=HMDB30968	2,4,6-Octatriyn-1-ol	119.0489197	1	0.83495	0	2.545899537
0.83_151.0377m/z	HMDB31515	M+H	C8H6O3	36.7	0	-8.185013722	92.64489231	http://nonlinear.com/redirect/outbound?p=hmdb&param=HMDB31515	(E)-8-Hydroxy-2-octene-4,6-diynoic acid	151.0377425	1	0.827816667	1.77E-13	3.910162153
0.83_151.0377m/z	HMDB32598	M+H	C8H6O3	36.7	0	-8.185013722	92.64489231	http://nonlinear.com/redirect/outbound?p=hmdb&param=HMDB32598	4-Hydroxyphthalide	151.0377425	1	0.827816667	1.77E-13	3.910162153
0.83_151.0377m/z	HMDB32612	M+H	C8H6O3	36.7	0	-8.185013722	92.64489231	http://nonlinear.com/redirect/outbound?p=hmdb&param=HMDB32612	3,4-Methylenedioxybenzaldehyde	151.0377425	1	0.827816667	1.77E-13	3.910162153
0.83_151.0377m/z	HMDB01587	M+H	C8H6O3	36.7	0	-8.185013722	92.64489231	http://nonlinear.com/redirect/outbound?p=hmdb&param=HMDB01587	Phenylglyoxylic acid	151.0377425	1	0.827816667	1.77E-13	3.910162153
0.83_151.0377m/z	HMDB40528	M+H	C8H6O3	36.7	0	-8.185013722	92.64489231	http://nonlinear.com/redirect/outbound?p=hmdb&param=HMDB40528	1,4-Benzodioxin-2(3H)-one	151.0377425	1	0.827816667	1.77E-13	3.910162153
0.83_214.1098m/z	HMDB15506	M+H	C11H11N5	37.6	0	5.237697291	94.22474446	http://nonlinear.com/redirect/outbound?p=hmdb&param=HMDB15506	Phenazopyridine	214.109838	1	0.83495	2.24E-05	1.881920373
0.83_214.1098m/z	HMDB29864	M+H	C11H11N5	37.6	0	5.237697291	94.22474446	http://nonlinear.com/redirect/outbound?p=hmdb&param=HMDB29864	2-Amino-3,8-dimethyl-3H-imidazo[4,5-f]quinoxaline	214.109838	1	0.83495	2.24E-05	1.881920373
0.83_223.1188m/z	HMDB32705	M+H	C9H18O6	33.5	0	5.542593854	74.10521182	http://nonlinear.com/redirect/outbound?p=hmdb&param=HMDB32705	Isopropyl beta-D-glucoside	223.1188458	1	0.827816667	2.02E-13	3.069175239
0.83_236.0937m/z	HMDB32776	M+H	C12H13NO4	36.9	0	8.162629167	93.64558969	http://nonlinear.com/redirect/outbound?p=hmdb&param=HMDB32776	3-Oxo-carbofuran	236.0936532	1	0.827816667	1.34E-11	2.058490987
0.83_296.0622m/z	HMDB01235	M+H	C8H14N3O7P	37.4	0	-6.833178158	94.8181731	http://nonlinear.com/redirect/outbound?p=hmdb&param=HMDB01235	5-Aminoimidazole ribonucleotide	296.0621967	1	0.827816667	2.08E-05	1.577336206
0.83_317.0993m/z	HMDB33683	M+H	C17H16O6	36.2	0	-8.325431138	90.36195342	http://nonlinear.com/redirect/outbound?p=hmdb&param=HMDB33683	Melilotocarpan E	317.099333	1	0.83495	0	3.781518519
0.83_317.0993m/z	HMDB37477	M+H	C17H16O6	36.2	0	-8.325431138	90.36195342	http://nonlinear.com/redirect/outbound?p=hmdb&param=HMDB37477	5,7-Dihydroxy-3-(3-hydroxy-4-methoxybenzyl)-4-chromanone	317.099333	1	0.83495	0	3.781518519
0.83_317.0993m/z	HMDB33298	M+H	C17H16O6	36.2	0	-8.325431138	90.36195342	http://nonlinear.com/redirect/outbound?p=hmdb&param=HMDB33298	3-(3,4-Dihydroxybenzyl)-7-hydroxy-5-methoxy-4-chromanone	317.099333	1	0.83495	0	3.781518519
0.83_317.0993m/z	HMDB37251	M+H	C17H16O6	36.2	0	-8.325431138	90.36195342	http://nonlinear.com/redirect/outbound?p=hmdb&param=HMDB37251	5,8-Dihydroxy-3-(4-hydroxybenzyl)-7-methoxy-4-chromanone	317.099333	1	0.83495	0	3.781518519
0.83_317.0993m/z	HMDB33692	M+H	C17H16O6	36.2	0	-8.325431138	90.36195342	http://nonlinear.com/redirect/outbound?p=hmdb&param=HMDB33692	Melilotocarpan D	317.099333	1	0.83495	0	3.781518519
0.83_317.0993m/z	HMDB33797	M+H	C17H16O6	36.2	0	-8.325431138	90.36195342	http://nonlinear.com/redirect/outbound?p=hmdb&param=HMDB33797	Olivin	317.099333	1	0.83495	0	3.781518519
0.83_317.0993m/z	HMDB37749	M+H	C17H16O6	36.2	0	-8.325431138	90.36195342	http://nonlinear.com/redirect/outbound?p=hmdb&param=HMDB37749	4',7-Dihydroxy-2',5-dimethoxyisoflavanone	317.099333	1	0.83495	0	3.781518519
0.83_317.0993m/z	HMDB33924	M+H	C17H16O6	36.2	0	-8.325431138	90.36195342	http://nonlinear.com/redirect/outbound?p=hmdb&param=HMDB33924	Cajanol	317.099333	1	0.83495	0	3.781518519
0.83_317.0993m/z	HMDB30111	M+H	C17H16O6	36.2	0	-8.325431138	90.36195342	http://nonlinear.com/redirect/outbound?p=hmdb&param=HMDB30111	Homoferreirin	317.099333	1	0.83495	0	3.781518519
0.83_317.0993m/z	HMDB37481	M+H	C17H16O6	36.2	0	-8.325431138	90.36195342	http://nonlinear.com/redirect/outbound?p=hmdb&param=HMDB37481	3',5-Dihydroxy-4',7-dimethoxyflavanone	317.099333	1	0.83495	0	3.781518519
0.83_317.0993m/z	HMDB41234	M+H	C17H16O6	36.2	0	-8.325431138	90.36195342	http://nonlinear.com/redirect/outbound?p=hmdb&param=HMDB41234	Artocarpanone A	317.099333	1	0.83495	0	3.781518519
0.83_317.0993m/z	HMDB41790	M+H	C17H16O6	36.2	0	-8.325431138	90.36195342	http://nonlinear.com/redirect/outbound?p=hmdb&param=HMDB41790	Violanone	317.099333	1	0.83495	0	3.781518519
0.83_367.1103m/z	HMDB15249	M+H	C22H19ClO3	31.4	0	2.071170515	59.24857845	http://nonlinear.com/redirect/outbound?p=hmdb&param=HMDB15249	Atovaquone	367.1103069	1	0.827816667	7.60E-10	2.749486353
0.84_156.1011m/z	HMDB30353	M+H	C8H13NO2	36.1	0	-4.981412465	86.01018374	http://nonlinear.com/redirect/outbound?p=hmdb&param=HMDB30353	Arecoline	156.1011325	1	0.8421	5.22E-06	4.901526603
0.84_223.0755m/z	HMDB29058	M+H	C7H14N2O4S	34.1	0	3.455735522	74.42917356	http://nonlinear.com/redirect/outbound?p=hmdb&param=HMDB29058	Threoninyl-Cysteine	223.0754718	1	0.8421	1.82E-11	1.398520326
0.84_223.0755m/z	HMDB00455	M+H	C7H14N2O4S	34.1	0	3.455735522	74.42917356	http://nonlinear.com/redirect/outbound?p=hmdb&param=HMDB00455	Allocystathionine	223.0754718	1	0.8421	1.82E-11	1.398520326
0.84_223.0755m/z	HMDB00099	M+H	C7H14N2O4S	34.1	0	3.455735522	74.42917356	http://nonlinear.com/redirect/outbound?p=hmdb&param=HMDB00099	L-Cystathionine	223.0754718	1	0.8421	1.82E-11	1.398520326
0.84_223.0755m/z	HMDB28785	M+H	C7H14N2O4S	34.1	0	3.455735522	74.42917356	http://nonlinear.com/redirect/outbound?p=hmdb&param=HMDB28785	Cysteinyl-Threonine	223.0754718	1	0.8421	1.82E-11	1.398520326
0.84_223.0755m/z	HMDB03075	M+H	C15H10O2	35.2	0	0.521386501	76.49603946	http://nonlinear.com/redirect/outbound?p=hmdb&param=HMDB03075	Flavone	223.0754718	1	0.8421	1.82E-11	1.398520326
0.84_223.0755m/z	HMDB14641	M+H	C15H10O2	35.2	0	0.521386501	76.49603946	http://nonlinear.com/redirect/outbound?p=hmdb&param=HMDB14641	Phenindione	223.0754718	1	0.8421	1.82E-11	1.398520326
0.84_335.0640m/z	HMDB00229	M+H	C11H15N2O8P	37.7	0	0.510290489	89.06193169	http://nonlinear.com/redirect/outbound?p=hmdb&param=HMDB00229	Nicotinamide ribotide	335.064049	1	0.8421	0.058131702	1.886004047
0.84_380.1143m/z	HMDB01066	M+H	C13H21N3O8S	35.5	0	5.508925569	83.81965704	http://nonlinear.com/redirect/outbound?p=hmdb&param=HMDB01066	S-Lactoylglutathione	380.1143005	1	0.8421	5.41E-10	2.345165029
0.84_380.1143m/z	HMDB00629	M+H	C14H21NO11	35	0	-11.70206831	87.37743079	http://nonlinear.com/redirect/outbound?p=hmdb&param=HMDB00629	Chondroitin	380.1143005	1	0.8421	5.41E-10	2.345165029
0.84_380.1143m/z	HMDB60071	M+H	C14H21NO11	35	0	-11.70206831	87.37743079	http://nonlinear.com/redirect/outbound?p=hmdb&param=HMDB60071	Hyaluronan biosynthesis, precursor 1	380.1143005	1	0.8421	5.41E-10	2.345165029
0.85_114.0921m/z	HMDB37293	M+H	C6H11NO	32.8	0	6.815737163	71.465268	http://nonlinear.com/redirect/outbound?p=hmdb&param=HMDB37293	2-Acetylpyrrolidine	114.0921112	1	0.849233333	0	2.811907101
0.85_114.0921m/z	HMDB31199	M+H	C6H11NO	32.8	0	6.815737163	71.465268	http://nonlinear.com/redirect/outbound?p=hmdb&param=HMDB31199	2,5-Dihydro-2,4,5-trimethyloxazole	114.0921112	1	0.849233333	0	2.811907101
0.85_114.0921m/z	HMDB31702	M+H	C6H11NO	32.8	0	6.815737163	71.465268	http://nonlinear.com/redirect/outbound?p=hmdb&param=HMDB31702	1-Piperidinecarboxaldehyde	114.0921112	1	0.849233333	0	2.811907101
0.85_208.1163m/z	HMDB14634	M+H	C8H17NO5	37.5	0	-7.817723051	96.06418945	http://nonlinear.com/redirect/outbound?p=hmdb&param=HMDB14634	Miglitol	208.1163299	1	0.849233333	5.27E-10	2.160536724
0.85_302.1015m/z	HMDB40515	M+H	C11H15N3O7	35.2	0	10.80500278	87.73049772	http://nonlinear.com/redirect/outbound?p=hmdb&param=HMDB40515	gamma-Glutamyl-beta-(isoxazolin-5-on-2-yl)alanine	302.1015296	1	0.849233333	0.081814279	1.644853351
0.85_302.1015m/z	HMDB30374	M+H	C16H15NO5	36.2	0	-2.555546035	84.15352546	http://nonlinear.com/redirect/outbound?p=hmdb&param=HMDB30374	Citrusinine I	302.1015296	1	0.849233333	0.081814279	1.644853351
0.85_302.1015m/z	HMDB29323	M+H	C16H15NO5	36.2	0	-2.555546035	84.15352546	http://nonlinear.com/redirect/outbound?p=hmdb&param=HMDB29323	Citpressine I	302.1015296	1	0.849233333	0.081814279	1.644853351
0.85_376.1385m/z	HMDB15042	M+H	C20H25NO2S2	35	0	-3.839067318	79.72332724	http://nonlinear.com/redirect/outbound?p=hmdb&param=HMDB15042	Tiagabine	376.1385073	1	0.849233333	0	2.310106352
0.85_667.2221m/z	HMDB39337	M+H	C31H38O16	37.7	0	-1.673381738	90.33430227	http://nonlinear.com/redirect/outbound?p=hmdb&param=HMDB39337	Tetramethylquercetin 3-rutinoside	667.2221467	1	0.849233333	0	5.148864336
0.85_667.2221m/z	HMDB38871	M+H	C24H42O21	35	0	-10.48908807	86.29008797	http://nonlinear.com/redirect/outbound?p=hmdb&param=HMDB38871	Sesamose	667.2221467	1	0.849233333	0	5.148864336
0.85_667.2221m/z	HMDB38870	M+H	C24H42O21	35	0	-10.48908807	86.29008797	http://nonlinear.com/redirect/outbound?p=hmdb&param=HMDB38870	Neobifurcose	667.2221467	1	0.849233333	0	5.148864336
0.85_667.2221m/z	HMDB38490	M+H	C24H42O21	35	0	-10.48908807	86.29008797	http://nonlinear.com/redirect/outbound?p=hmdb&param=HMDB38490	Bifurcose	667.2221467	1	0.849233333	0	5.148864336
0.85_667.2221m/z	HMDB39176	M+H	C24H42O21	35	0	-10.48908807	86.29008797	http://nonlinear.com/redirect/outbound?p=hmdb&param=HMDB39176	Nystose	667.2221467	1	0.849233333	0	5.148864336
0.85_667.2221m/z	HMDB39174	M+H	C24H42O21	35	0	-10.48908807	86.29008797	http://nonlinear.com/redirect/outbound?p=hmdb&param=HMDB39174	3-beta-Cellobiosylcellobiose	667.2221467	1	0.849233333	0	5.148864336
0.85_667.2221m/z	HMDB39173	M+H	C24H42O21	35	0	-10.48908807	86.29008797	http://nonlinear.com/redirect/outbound?p=hmdb&param=HMDB39173	3-beta-Glucosylcellotriose	667.2221467	1	0.849233333	0	5.148864336
0.85_667.2221m/z	HMDB40182	M+H	C24H42O21	35	0	-10.48908807	86.29008797	http://nonlinear.com/redirect/outbound?p=hmdb&param=HMDB40182	Fagopyritol A3	667.2221467	1	0.849233333	0	5.148864336
0.85_667.2221m/z	HMDB35323	M+H	C24H42O21	35	0	-10.48908807	86.29008797	http://nonlinear.com/redirect/outbound?p=hmdb&param=HMDB35323	Fagopyritol B3	667.2221467	1	0.849233333	0	5.148864336
0.85_667.2221m/z	HMDB01296	M+H	C24H42O21	35	0	-10.48908807	86.29008797	http://nonlinear.com/redirect/outbound?p=hmdb&param=HMDB01296	Maltotetraose	667.2221467	1	0.849233333	0	5.148864336
0.85_667.2221m/z	HMDB00757	M+H	C24H42O21	35	0	-10.48908807	86.29008797	http://nonlinear.com/redirect/outbound?p=hmdb&param=HMDB00757	Glycogen	667.2221467	1	0.849233333	0	5.148864336
0.85_667.2221m/z	HMDB03553	M+H	C24H42O21	35	0	-10.48908807	86.29008797	http://nonlinear.com/redirect/outbound?p=hmdb&param=HMDB03553	Stachyose	667.2221467	1	0.849233333	0	5.148864336
0.85_667.2221m/z	HMDB29931	M+H	C24H42O21	35	0	-10.48908807	86.29008797	http://nonlinear.com/redirect/outbound?p=hmdb&param=HMDB29931	Mannan	667.2221467	1	0.849233333	0	5.148864336
0.86_126.0222m/z	HMDB00251	M+H	C2H7NO3S	38.2	0	2.265633006	93.80898278	http://nonlinear.com/redirect/outbound?p=hmdb&param=HMDB00251	Taurine	126.0222238	1	0.863516667	1.14E-10	3.448658462
0.86_134.0804m/z	HMDB39499	M+H	C5H11NO3	37	0	-5.488068677	91.15309534	http://nonlinear.com/redirect/outbound?p=hmdb&param=HMDB39499	1,4-Dideoxy-1,4-imino-D-ribitol	134.0804393	1	0.863516667	2.13E-13	2.056724813
0.86_134.0804m/z	HMDB32356	M+H	C5H11NO3	37	0	-5.488068677	91.15309534	http://nonlinear.com/redirect/outbound?p=hmdb&param=HMDB32356	N-Lactoyl ethanolamine	134.0804393	1	0.863516667	2.13E-13	2.056724813
0.86_134.0804m/z	HMDB31658	M+H	C5H11NO3	37	0	-5.488068677	91.15309534	http://nonlinear.com/redirect/outbound?p=hmdb&param=HMDB31658	L-2-Amino-5-hydroxypentanoic acid	134.0804393	1	0.863516667	2.13E-13	2.056724813
0.86_165.0669m/z	HMDB42006	M+H	C8H8N2O2	36.9	0	6.256892194	91.40380183	http://nonlinear.com/redirect/outbound?p=hmdb&param=HMDB42006	Ricinine	165.0668804	1	0.863516667	1.95E-06	4.453020084
0.86_176.1032m/z	HMDB00904	M+H	C6H13N3O3	39.4	0	1.571623804	98.95247059	http://nonlinear.com/redirect/outbound?p=hmdb&param=HMDB00904	Citrulline	176.1032429	1	0.863516667	3.35E-09	2.314838413
0.86_176.1032m/z	HMDB03148	M+H	C6H13N3O3	39.4	0	1.571623804	98.95247059	http://nonlinear.com/redirect/outbound?p=hmdb&param=HMDB03148	Argininic acid	176.1032429	1	0.863516667	3.35E-09	2.314838413
0.86_177.0400m/z	HMDB00044	M+H	C6H8O6	38.7	0	3.642054594	97.93662027	http://nonlinear.com/redirect/outbound?p=hmdb&param=HMDB00044	Ascorbic acid	177.0400055	1	0.863516667	2.23E-12	3.132620184
0.86_177.0400m/z	HMDB06355	M+H	C6H8O6	38.7	0	3.642054594	97.93662027	http://nonlinear.com/redirect/outbound?p=hmdb&param=HMDB06355	D-Glucurono-6,3-lactone	177.0400055	1	0.863516667	2.23E-12	3.132620184
0.86_177.0400m/z	HMDB31193	M+H	C6H8O6	38.7	0	3.642054594	97.93662027	http://nonlinear.com/redirect/outbound?p=hmdb&param=HMDB31193	1,2,3-Propanetricarboxylic acid	177.0400055	1	0.863516667	2.23E-12	3.132620184
0.86_187.1085m/z	HMDB28695	M+H	C8H14N2O3	38	0	4.27176124	95.09149236	http://nonlinear.com/redirect/outbound?p=hmdb&param=HMDB28695	Alanyl-Proline	187.1085137	1	0.856383333	0	4.977827983
0.86_187.1085m/z	HMDB29010	M+H	C8H14N2O3	38	0	4.27176124	95.09149236	http://nonlinear.com/redirect/outbound?p=hmdb&param=HMDB29010	Prolyl-Alanine	187.1085137	1	0.856383333	0	4.977827983
0.86_219.0961m/z	HMDB28872	M+H	C8H14N2O5	37	0	-6.653446008	92.76677336	http://nonlinear.com/redirect/outbound?p=hmdb&param=HMDB28872	Hydroxyprolyl-Serine	219.0960969	1	0.863516667	0	3.838428964
0.86_219.0961m/z	HMDB29040	M+H	C8H14N2O5	37	0	-6.653446008	92.76677336	http://nonlinear.com/redirect/outbound?p=hmdb&param=HMDB29040	Serinyl-Hydroxyproline	219.0960969	1	0.863516667	0	3.838428964
0.86_219.0961m/z	HMDB36301	M+H	C8H14N2O5	37	0	-6.653446008	92.76677336	http://nonlinear.com/redirect/outbound?p=hmdb&param=HMDB36301	N-gamma-L-Glutamyl-D-alanine	219.0960969	1	0.863516667	0	3.838428964
0.86_219.0961m/z	HMDB03764	M+H	C8H14N2O5	37	0	-6.653446008	92.76677336	http://nonlinear.com/redirect/outbound?p=hmdb&param=HMDB03764	Glutamylalanine	219.0960969	1	0.863516667	0	3.838428964
0.86_219.0961m/z	HMDB06248	M+H	C8H14N2O5	37	0	-6.653446008	92.76677336	http://nonlinear.com/redirect/outbound?p=hmdb&param=HMDB06248	5-L-Glutamyl-L-alanine	219.0960969	1	0.863516667	0	3.838428964
0.86_231.0259m/z	HMDB06534	M+H	C5H11O8P	36.5	0	-2.392862442	85.39617615	http://nonlinear.com/redirect/outbound?p=hmdb&param=HMDB06534	D-Xylulose 1-phosphate	231.02588	1	0.856383333	6.30E-07	2.603287547
0.86_231.0259m/z	HMDB00868	M+H	C5H11O8P	36.5	0	-2.392862442	85.39617615	http://nonlinear.com/redirect/outbound?p=hmdb&param=HMDB00868	Xylulose 5-phosphate	231.02588	1	0.856383333	6.30E-07	2.603287547
0.86_231.0259m/z	HMDB00618	M+H	C5H11O8P	36.5	0	-2.392862442	85.39617615	http://nonlinear.com/redirect/outbound?p=hmdb&param=HMDB00618	D-Ribulose 5-phosphate	231.02588	1	0.856383333	6.30E-07	2.603287547
0.86_231.0259m/z	HMDB11734	M+H	C5H11O8P	36.5	0	-2.392862442	85.39617615	http://nonlinear.com/redirect/outbound?p=hmdb&param=HMDB11734	D-Arabinose 5-phosphate	231.02588	1	0.856383333	6.30E-07	2.603287547
0.86_231.0259m/z	HMDB12195	M+H	C5H11O8P	36.5	0	-2.392862442	85.39617615	http://nonlinear.com/redirect/outbound?p=hmdb&param=HMDB12195	Beta-L-arabinose 1-phosphate	231.02588	1	0.856383333	6.30E-07	2.603287547
0.86_231.0259m/z	HMDB01489	M+H	C5H11O8P	36.5	0	-2.392862442	85.39617615	http://nonlinear.com/redirect/outbound?p=hmdb&param=HMDB01489	Ribose 1-phosphate	231.02588	1	0.856383333	6.30E-07	2.603287547
0.86_231.0259m/z	HMDB01548	M+H	C5H11O8P	36.5	0	-2.392862442	85.39617615	http://nonlinear.com/redirect/outbound?p=hmdb&param=HMDB01548	D-Ribose 5-phosphate	231.02588	1	0.856383333	6.30E-07	2.603287547
0.86_325.1118m/z	HMDB15527	M+H	C19H17ClN2O	34.3	0	4.742176967	76.86366688	http://nonlinear.com/redirect/outbound?p=hmdb&param=HMDB15527	Prazepam	325.1117543	1	0.856383333	0	3.233390254
0.86_343.1218m/z	HMDB02923	M+H	C12H22O11	36.2	0	-4.902050462	86.63082265	http://nonlinear.com/redirect/outbound?p=hmdb&param=HMDB02923	Isomaltose	343.1218109	1	0.856383333	2.02E-13	2.557138404
0.86_343.1218m/z	HMDB05826	M+H	C12H22O11	36.2	0	-4.902050462	86.63082265	http://nonlinear.com/redirect/outbound?p=hmdb&param=HMDB05826	Galactinol	343.1218109	1	0.856383333	2.02E-13	2.557138404
0.86_343.1218m/z	HMDB00186	M+H	C12H22O11	36.2	0	-4.902050462	86.63082265	http://nonlinear.com/redirect/outbound?p=hmdb&param=HMDB00186	Alpha-Lactose	343.1218109	1	0.856383333	2.02E-13	2.557138404
0.86_343.1218m/z	HMDB00740	M+H	C12H22O11	36.2	0	-4.902050462	86.63082265	http://nonlinear.com/redirect/outbound?p=hmdb&param=HMDB00740	Lactulose	343.1218109	1	0.856383333	2.02E-13	2.557138404
0.86_343.1218m/z	HMDB00048	M+H	C12H22O11	36.2	0	-4.902050462	86.63082265	http://nonlinear.com/redirect/outbound?p=hmdb&param=HMDB00048	Melibiose	343.1218109	1	0.856383333	2.02E-13	2.557138404
0.86_343.1218m/z	HMDB29902	M+H	C12H22O11	36.2	0	-4.902050462	86.63082265	http://nonlinear.com/redirect/outbound?p=hmdb&param=HMDB29902	Galabiose	343.1218109	1	0.856383333	2.02E-13	2.557138404
0.86_343.1218m/z	HMDB33368	M+H	C12H22O11	36.2	0	-4.902050462	86.63082265	http://nonlinear.com/redirect/outbound?p=hmdb&param=HMDB33368	DEAE-cellulose	343.1218109	1	0.856383333	2.02E-13	2.557138404
0.86_343.1218m/z	HMDB11740	M+H	C12H22O11	36.2	0	-4.902050462	86.63082265	http://nonlinear.com/redirect/outbound?p=hmdb&param=HMDB11740	Turanose	343.1218109	1	0.856383333	2.02E-13	2.557138404
0.86_343.1218m/z	HMDB29898	M+H	C12H22O11	36.2	0	-4.902050462	86.63082265	http://nonlinear.com/redirect/outbound?p=hmdb&param=HMDB29898	Inulobiose	343.1218109	1	0.856383333	2.02E-13	2.557138404
0.86_343.1218m/z	HMDB60068	M+H	C12H22O11	36.2	0	-4.902050462	86.63082265	http://nonlinear.com/redirect/outbound?p=hmdb&param=HMDB60068	Glucose-1,3-mannose oligosaccharide	343.1218109	1	0.856383333	2.02E-13	2.557138404
0.86_343.1218m/z	HMDB29919	M+H	C12H22O11	36.2	0	-4.902050462	86.63082265	http://nonlinear.com/redirect/outbound?p=hmdb&param=HMDB29919	Maltulose	343.1218109	1	0.856383333	2.02E-13	2.557138404
0.86_343.1218m/z	HMDB11742	M+H	C12H22O11	36.2	0	-4.902050462	86.63082265	http://nonlinear.com/redirect/outbound?p=hmdb&param=HMDB11742	Kojibiose	343.1218109	1	0.856383333	2.02E-13	2.557138404
0.86_343.1218m/z	HMDB00055	M+H	C12H22O11	36.2	0	-4.902050462	86.63082265	http://nonlinear.com/redirect/outbound?p=hmdb&param=HMDB00055	Cellobiose	343.1218109	1	0.856383333	2.02E-13	2.557138404
0.86_343.1218m/z	HMDB06792	M+H	C12H22O11	36.2	0	-4.902050462	86.63082265	http://nonlinear.com/redirect/outbound?p=hmdb&param=HMDB06792	Epimelibiose	343.1218109	1	0.856383333	2.02E-13	2.557138404
0.86_343.1218m/z	HMDB06603	M+H	C12H22O11	36.2	0	-4.902050462	86.63082265	http://nonlinear.com/redirect/outbound?p=hmdb&param=HMDB06603	3-b-Galactopyranosyl glucose	343.1218109	1	0.856383333	2.02E-13	2.557138404
0.86_343.1218m/z	HMDB29933	M+H	C12H22O11	36.2	0	-4.902050462	86.63082265	http://nonlinear.com/redirect/outbound?p=hmdb&param=HMDB29933	Mannobiose	343.1218109	1	0.856383333	2.02E-13	2.557138404
0.86_343.1218m/z	HMDB00975	M+H	C12H22O11	36.2	0	-4.902050462	86.63082265	http://nonlinear.com/redirect/outbound?p=hmdb&param=HMDB00975	Trehalose	343.1218109	1	0.856383333	2.02E-13	2.557138404
0.86_343.1218m/z	HMDB39237	M+H	C12H22O11	36.2	0	-4.902050462	86.63082265	http://nonlinear.com/redirect/outbound?p=hmdb&param=HMDB39237	Glucinol	343.1218109	1	0.856383333	2.02E-13	2.557138404
0.86_343.1218m/z	HMDB39727	M+H	C12H22O11	36.2	0	-4.902050462	86.63082265	http://nonlinear.com/redirect/outbound?p=hmdb&param=HMDB39727	Trehalulose	343.1218109	1	0.856383333	2.02E-13	2.557138404
0.86_343.1218m/z	HMDB29880	M+H	C12H22O11	36.2	0	-4.902050462	86.63082265	http://nonlinear.com/redirect/outbound?p=hmdb&param=HMDB29880	Neotrehalose	343.1218109	1	0.856383333	2.02E-13	2.557138404
0.86_343.1218m/z	HMDB00258	M+H	C12H22O11	36.2	0	-4.902050462	86.63082265	http://nonlinear.com/redirect/outbound?p=hmdb&param=HMDB00258	Sucrose	343.1218109	1	0.856383333	2.02E-13	2.557138404
0.86_343.1218m/z	HMDB00163	M+H	C12H22O11	36.2	0	-4.902050462	86.63082265	http://nonlinear.com/redirect/outbound?p=hmdb&param=HMDB00163	D-Maltose	343.1218109	1	0.856383333	2.02E-13	2.557138404
0.86_343.1218m/z	HMDB38489	M+H	C12H22O11	36.2	0	-4.902050462	86.63082265	http://nonlinear.com/redirect/outbound?p=hmdb&param=HMDB38489	Allolactose	343.1218109	1	0.856383333	2.02E-13	2.557138404
0.86_343.1218m/z	HMDB41627	M+H	C12H22O11	36.2	0	-4.902050462	86.63082265	http://nonlinear.com/redirect/outbound?p=hmdb&param=HMDB41627	beta-Lactose	343.1218109	1	0.856383333	2.02E-13	2.557138404
0.86_343.1218m/z	HMDB37138	M+H	C8H13O7.[C4H9O4]n	18.9	0	-4.902050462		http://nonlinear.com/redirect/outbound?p=hmdb&param=HMDB37138	Maltodextrin	343.1218109	1	0.856383333	2.02E-13	2.557138404
0.86_343.1218m/z	HMDB39876	M+H	C12H22O11	36.2	0	-4.902050462	86.63082265	http://nonlinear.com/redirect/outbound?p=hmdb&param=HMDB39876	Fagopyritol A1	343.1218109	1	0.856383333	2.02E-13	2.557138404
0.86_343.1218m/z	HMDB29882	M+H	C12H22O11	36.2	0	-4.902050462	86.63082265	http://nonlinear.com/redirect/outbound?p=hmdb&param=HMDB29882	Sakebiose	343.1218109	1	0.856383333	2.02E-13	2.557138404
0.86_375.0524m/z	HMDB13997	M+H	C18H15ClN2O3S	30.5	0	-10.93438101	64.40938678	http://nonlinear.com/redirect/outbound?p=hmdb&param=HMDB13997	6-Hydroxymethyletoricoxib	375.0523775	1	0.856383333	0	3.330519289
0.86_375.0524m/z	HMDB60926	M+H	C18H15ClN2O3S	30.5	0	-10.93438101	64.40938678	http://nonlinear.com/redirect/outbound?p=hmdb&param=HMDB60926	Etoricoxib 1'-N'-oxide	375.0523775	1	0.856383333	0	3.330519289
0.86_543.1321m/z	HMDB36739	M+H	C30H22O10	36.1	0	6.499507498	87.68927334	http://nonlinear.com/redirect/outbound?p=hmdb&param=HMDB36739	Yuccaol C	543.1320969	1	0.856383333	2.22E-10	4.783148704
0.88_100.0405m/z	HMDB30276	M+H	C4H5NO2	37.1	0	11.79024777	98.08556739	http://nonlinear.com/redirect/outbound?p=hmdb&param=HMDB30276	(R)-Dihydromaleimide	100.0404724	1	0.884933333	2.07E-08	2.080293489
0.88_127.0504m/z	HMDB29736	M+H	C5H6N2O2	39.4	0	1.54177726	99.07091396	http://nonlinear.com/redirect/outbound?p=hmdb&param=HMDB29736	1H-Imidazole-1-acetic acid	127.0503982	1	0.884933333	0	1.783709903
0.88_127.0504m/z	HMDB60261	M+H	C5H6N2O2	39.4	0	1.54177726	99.07091396	http://nonlinear.com/redirect/outbound?p=hmdb&param=HMDB60261	Imidazol-4-ylacetate	127.0503982	1	0.884933333	0	1.783709903
0.88_127.0504m/z	HMDB02024	M+H	C5H6N2O2	39.4	0	1.54177726	99.07091396	http://nonlinear.com/redirect/outbound?p=hmdb&param=HMDB02024	Imidazoleacetic acid	127.0503982	1	0.884933333	0	1.783709903
0.88_127.0504m/z	HMDB00262	M+H	C5H6N2O2	39.4	0	1.54177726	99.07091396	http://nonlinear.com/redirect/outbound?p=hmdb&param=HMDB00262	Thymine	127.0503982	1	0.884933333	0	1.783709903
0.88_127.1474m/z	HMDB31270	M+H	C9H18	37	0	-5.860870958	91.8102557	http://nonlinear.com/redirect/outbound?p=hmdb&param=HMDB31270	1-Nonene	127.1473877	1	0.884933333	0	11.84684491
0.88_127.1474m/z	HMDB38191	M+H	C9H18	37	0	-5.860870958	91.8102557	http://nonlinear.com/redirect/outbound?p=hmdb&param=HMDB38191	Isopropylcyclohexane	127.1473877	1	0.884933333	0	11.84684491
0.88_148.0415m/z	HMDB59611	M+H	C5H9NO2S	36	0	-8.200388196	89.14383807	http://nonlinear.com/redirect/outbound?p=hmdb&param=HMDB59611	Thiomorpholine 3-carboxylate	148.0414702	1	0.884933333	4.00E-05	1.78465727
0.88_152.0718m/z	HMDB33903	M+H	C8H9NO2	36.3	0	8.062287568	90.41363963	http://nonlinear.com/redirect/outbound?p=hmdb&param=HMDB33903	3alpha,4,7,7alpha-Tetrahydro-1H-isoindole-1,3(2H)-dione	152.0718229	1	0.884933333	1.44E-15	2.662813205
0.88_152.0718m/z	HMDB12219	M+H	C8H9NO2	36.3	0	8.062287568	90.41363963	http://nonlinear.com/redirect/outbound?p=hmdb&param=HMDB12219	Dopamine quinone	152.0718229	1	0.884933333	1.44E-15	2.662813205
0.88_152.0718m/z	HMDB29703	M+H	C8H9NO2	36.3	0	8.062287568	90.41363963	http://nonlinear.com/redirect/outbound?p=hmdb&param=HMDB29703	Methyl 2-aminobenzoate	152.0718229	1	0.884933333	1.44E-15	2.662813205
0.88_152.0718m/z	HMDB32609	M+H	C8H9NO2	36.3	0	8.062287568	90.41363963	http://nonlinear.com/redirect/outbound?p=hmdb&param=HMDB32609	2-(Methylamino)benzoic acid	152.0718229	1	0.884933333	1.44E-15	2.662813205
0.88_152.0718m/z	HMDB59846	M+H	C8H9NO2	36.3	0	8.062287568	90.41363963	http://nonlinear.com/redirect/outbound?p=hmdb&param=HMDB59846	Ethyl nicotinate	152.0718229	1	0.884933333	1.44E-15	2.662813205
0.88_152.0718m/z	HMDB01859	M+H	C8H9NO2	36.3	0	8.062287568	90.41363963	http://nonlinear.com/redirect/outbound?p=hmdb&param=HMDB01859	Acetaminophen	152.0718229	1	0.884933333	1.44E-15	2.662813205
0.88_152.0718m/z	HMDB02210	M+H	C8H9NO2	36.3	0	8.062287568	90.41363963	http://nonlinear.com/redirect/outbound?p=hmdb&param=HMDB02210	2-Phenylglycine	152.0718229	1	0.884933333	1.44E-15	2.662813205
0.88_152.0718m/z	HMDB60680	M+H	C8H9NO2	36.3	0	8.062287567	90.41363963	http://nonlinear.com/redirect/outbound?p=hmdb&param=HMDB60680	2-Amino-3-methylbenzoate	152.0718229	1	0.884933333	1.44E-15	2.662813205
0.88_152.0718m/z	HMDB12992	M+H	C8H9NO2	36.3	0	8.062287567	90.41363963	http://nonlinear.com/redirect/outbound?p=hmdb&param=HMDB12992	Leukoaminochrome	152.0718229	1	0.884933333	1.44E-15	2.662813205
0.88_152.0718m/z	HMDB60279	M+H	C8H9NO2	36.3	0	8.062287567	90.41363963	http://nonlinear.com/redirect/outbound?p=hmdb&param=HMDB60279	Aminochrome o-semiquinone	152.0718229	1	0.884933333	1.44E-15	2.662813205
0.88_212.0534m/z	HMDB11639	M+H	C9H9NO5	37.4	0	-9.094081196	96.83856517	http://nonlinear.com/redirect/outbound?p=hmdb&param=HMDB11639	Topaquinone	212.0534295	1	0.8778	1.11E-16	3.619252813
0.88_212.0534m/z	HMDB59999	M+H	C9H9NO5	37.4	0	-9.094081196	96.83856517	http://nonlinear.com/redirect/outbound?p=hmdb&param=HMDB59999	Gentisuric acid	212.0534295	1	0.8778	1.11E-16	3.619252813
0.88_212.0534m/z	HMDB29842	M+H	C9H9NO5	37.4	0	-9.094081196	96.83856517	http://nonlinear.com/redirect/outbound?p=hmdb&param=HMDB29842	Betalamic acid	212.0534295	1	0.8778	1.11E-16	3.619252813
0.88_212.0534m/z	HMDB34864	M+H	C9H9NO5	37.4	0	-9.094081196	96.83856517	http://nonlinear.com/redirect/outbound?p=hmdb&param=HMDB34864	2,4-Dihydroxy-7-methoxy-2H-1,4-benzoxazin-3(4H)-one	212.0534295	1	0.8778	1.11E-16	3.619252813
0.88_229.1186m/z	HMDB06695	M+H	C10H16N2O4	39	0	1.460720532	96.65715207	http://nonlinear.com/redirect/outbound?p=hmdb&param=HMDB06695	Prolylhydroxyproline	229.1186166	1	0.884933333	0	2.848174075
0.88_229.1186m/z	HMDB28871	M+H	C10H16N2O4	39	0	1.460720532	96.65715207	http://nonlinear.com/redirect/outbound?p=hmdb&param=HMDB28871	Hydroxyprolyl-Proline	229.1186166	1	0.884933333	0	2.848174075
0.88_229.1186m/z	HMDB40573	M+H	C10H16N2O4	39	0	1.460720532	96.65715207	http://nonlinear.com/redirect/outbound?p=hmdb&param=HMDB40573	Tetraacetylethylenediamine	229.1186166	1	0.884933333	0	2.848174075
0.88_229.1186m/z	HMDB29018	M+H	C10H16N2O4	39	0	1.460720532	96.65715207	http://nonlinear.com/redirect/outbound?p=hmdb&param=HMDB29018	Prolyl-Hydroxyproline	229.1186166	1	0.884933333	0	2.848174075
0.88_231.1128m/z	HMDB60811	M+H	C13H14N2O2	28.2	0	-0.071237115	41.03094855	http://nonlinear.com/redirect/outbound?p=hmdb&param=HMDB60811	cyclic Melatonin	231.1127877	1	0.884933333	3.84E-08	2.299831834
0.88_231.1128m/z	HMDB37942	M+H	C13H14N2O2	28.2	0	-0.071237115	41.03094855	http://nonlinear.com/redirect/outbound?p=hmdb&param=HMDB37942	(1xi,3xi)-1,2,3,4-Tetrahydro-1-methyl-beta-carboline-3-carboxylic acid	231.1127877	1	0.884933333	3.84E-08	2.299831834
0.88_259.0929m/z	HMDB02331	M+H	C10H14N2O6	39.1	0	1.552839089	97.60419953	http://nonlinear.com/redirect/outbound?p=hmdb&param=HMDB02331	Imidazoleacetic acid riboside	259.0928634	1	0.884933333	1.80E-13	1.653171275
0.88_259.0929m/z	HMDB04813	M+H	C10H14N2O6	39.1	0	1.552839089	97.60419953	http://nonlinear.com/redirect/outbound?p=hmdb&param=HMDB04813	3-Methyluridine	259.0928634	1	0.884933333	1.80E-13	1.653171275
0.88_259.0929m/z	HMDB00884	M+H	C10H14N2O6	39.1	0	1.552839089	97.60419953	http://nonlinear.com/redirect/outbound?p=hmdb&param=HMDB00884	Ribothymidine	259.0928634	1	0.884933333	1.80E-13	1.653171275
0.88_297.0520m/z	HMDB12491	M+H	C12H12N2O5S	36.3	0	-6.809930328	89.24762592	http://nonlinear.com/redirect/outbound?p=hmdb&param=HMDB12491	1,4-Benzothiazine-O-quinonimine	297.0519529	1	0.8778	4.96E-11	2.177663866
0.88_318.1280m/z	HMDB37839	M+H	C12H19N3O7	37.7	0	-4.856298327	94.25060834	http://nonlinear.com/redirect/outbound?p=hmdb&param=HMDB37839	N-(1-Deoxy-1-fructosyl)histidine	318.1280364	1	0.8778	0	2.078996166
0.90_289.1060m/z	HMDB30740	M+H	C16H16O5	29.4	0	-3.756084521	51.32195066	http://nonlinear.com/redirect/outbound?p=hmdb&param=HMDB30740	11-Methoxyyangonin	289.1059679	1	0.902083333	0	2.449011421
0.90_289.1060m/z	HMDB33018	M+H	C16H16O5	29.4	0	-3.756084521	51.32195066	http://nonlinear.com/redirect/outbound?p=hmdb&param=HMDB33018	10-Methoxyyangonin	289.1059679	1	0.902083333	0	2.449011421
0.90_289.1060m/z	HMDB41686	M+H	C16H16O5	29.4	0	-3.756084521	51.32195066	http://nonlinear.com/redirect/outbound?p=hmdb&param=HMDB41686	5'-Methoxy-O-desmethylangolensin	289.1059679	1	0.902083333	0	2.449011421
0.90_289.1060m/z	HMDB30579	M+H	C16H16O5	29.4	0	-3.756084521	51.32195066	http://nonlinear.com/redirect/outbound?p=hmdb&param=HMDB30579	C.I. Natural Red 20	289.1059679	1	0.902083333	0	2.449011421
0.90_289.1060m/z	HMDB29303	M+H	C16H16O5	29.4	0	-3.756084521	51.32195066	http://nonlinear.com/redirect/outbound?p=hmdb&param=HMDB29303	1-(3-Methoxy-4-hydroxy)-phenyl-6,7-dihydroxy-isochroman	289.1059679	1	0.902083333	0	2.449011421
0.90_289.1060m/z	HMDB41696	M+H	C16H16O5	29.4	0	-3.756084521	51.32195066	http://nonlinear.com/redirect/outbound?p=hmdb&param=HMDB41696	6'-Hydroxyangolensin	289.1059679	1	0.902083333	0	2.449011421
0.91_194.0347m/z	HMDB41624	M+H	C4H8N3O4P	34.4	0	11.49983248	84.2337922	http://nonlinear.com/redirect/outbound?p=hmdb&param=HMDB41624	Phosphocreatinine	194.0347386	1	0.909233333	1.27E-07	2.618755811
0.91_239.1376m/z	HMDB14562	M+H	C12H18N2O3	31.1	0	-5.891400585	62.0440198	http://nonlinear.com/redirect/outbound?p=hmdb&param=HMDB14562	Secobarbital	239.1376159	1	0.909233333	0	2.513213621
0.91_242.0151m/z	HMDB06512	M+H	C6H11NO5S2	37.9	0	-0.200230611	89.66379754	http://nonlinear.com/redirect/outbound?p=hmdb&param=HMDB06512	3-Mercaptolactate-cysteine disulfide	242.0150926	1	0.909233333	0	4.165562368
0.92_100.0219m/z	HMDB29755	M+H	C4H5NS	36.6	0	3.976946643	87.50971011	http://nonlinear.com/redirect/outbound?p=hmdb&param=HMDB29755	3-Thiocyanato-1-propene	100.0219404	1	0.923516667	2.29E-08	2.724412869
0.92_100.0219m/z	HMDB33116	M+H	C4H5NS	36.6	0	3.976946643	87.50971011	http://nonlinear.com/redirect/outbound?p=hmdb&param=HMDB33116	4-Methylthiazole	100.0219404	1	0.923516667	2.29E-08	2.724412869
0.92_100.0219m/z	HMDB38624	M+H	C4H5NS	36.6	0	3.976946643	87.50971011	http://nonlinear.com/redirect/outbound?p=hmdb&param=HMDB38624	Thiiraneacetonitrile	100.0219404	1	0.923516667	2.29E-08	2.724412869
0.92_100.0219m/z	HMDB33117	M+H	C4H5NS	36.6	0	3.976946643	87.50971011	http://nonlinear.com/redirect/outbound?p=hmdb&param=HMDB33117	5-Methylthiazole	100.0219404	1	0.923516667	2.29E-08	2.724412869
0.92_100.0219m/z	HMDB05843	M+H	C4H5NS	36.6	0	3.976946643	87.50971011	http://nonlinear.com/redirect/outbound?p=hmdb&param=HMDB05843	Allyl isothiocyanate	100.0219404	1	0.923516667	2.29E-08	2.724412869
0.92_109.0760m/z	HMDB35248	M+H	C6H8N2	39.6	0	0.07820824	98.00680175	http://nonlinear.com/redirect/outbound?p=hmdb&param=HMDB35248	2,6-Dimethylpyrazine	109.0760332	1	0.916366667	7.20E-10	2.04950384
0.92_109.0760m/z	HMDB32971	M+H	C6H8N2	39.6	0	0.07820824	98.00680175	http://nonlinear.com/redirect/outbound?p=hmdb&param=HMDB32971	2,3-Dimethylpyrazine	109.0760332	1	0.916366667	7.20E-10	2.04950384
0.92_109.0760m/z	HMDB35289	M+H	C6H8N2	39.6	0	0.07820824	98.00680175	http://nonlinear.com/redirect/outbound?p=hmdb&param=HMDB35289	2,5-Dimethylpyrazine	109.0760332	1	0.916366667	7.20E-10	2.04950384
0.92_109.0760m/z	HMDB31849	M+H	C6H8N2	39.6	0	0.07820824	98.00680175	http://nonlinear.com/redirect/outbound?p=hmdb&param=HMDB31849	2-Ethylpyrazine	109.0760332	1	0.916366667	7.20E-10	2.04950384
0.92_114.0563m/z	HMDB06875	M+H	C5H7NO2	37.2	0	11.65146969	98.4834411	http://nonlinear.com/redirect/outbound?p=hmdb&param=HMDB06875	1-Pyrroline-2-carboxylic acid	114.0562721	1	0.916366667	0	4.566937795
0.92_114.0563m/z	HMDB01301	M+H	C5H7NO2	37.2	0	11.65146969	98.4834411	http://nonlinear.com/redirect/outbound?p=hmdb&param=HMDB01301	1-Pyrroline-5-carboxylic acid	114.0562721	1	0.916366667	0	4.566937795
0.92_128.0708m/z	HMDB59657	M+H	C6H9NO2	38.6	0	1.687049697	95.02387674	http://nonlinear.com/redirect/outbound?p=hmdb&param=HMDB59657	(S)-2,3,4,5-tetrahydropyridine-2-carboxylate	128.0708193	1	0.923516667	0	4.8206999
0.92_128.0708m/z	HMDB29434	M+H	C6H9NO2	38.6	0	1.687049697	95.02387674	http://nonlinear.com/redirect/outbound?p=hmdb&param=HMDB29434	(±)-4-Methylene-2-pyrrolidinecarboxylic acid	128.0708193	1	0.923516667	0	4.8206999
0.92_128.0708m/z	HMDB12130	M+H	C6H9NO2	38.6	0	1.687049697	95.02387674	http://nonlinear.com/redirect/outbound?p=hmdb&param=HMDB12130	(S)-2,3,4,5-Tetrahydropiperidine-2-carboxylate	128.0708193	1	0.923516667	0	4.8206999
0.92_128.0708m/z	HMDB01084	M+H	C6H9NO2	38.6	0	1.687049697	95.02387674	http://nonlinear.com/redirect/outbound?p=hmdb&param=HMDB01084	D-1-Piperideine-2-carboxylic acid	128.0708193	1	0.923516667	0	4.8206999
0.92_170.0921m/z	HMDB00479	M+H	C7H11N3O2	38.7	0	-1.949557849	96.04057144	http://nonlinear.com/redirect/outbound?p=hmdb&param=HMDB00479	3-Methylhistidine	170.0920734	1	0.916366667	6.69E-12	2.176308066
0.92_170.0921m/z	HMDB00001	M+H	C7H11N3O2	38.7	0	-1.949557849	96.04057144	http://nonlinear.com/redirect/outbound?p=hmdb&param=HMDB00001	1-Methylhistidine	170.0920734	1	0.916366667	6.69E-12	2.176308066
0.92_172.0701m/z	HMDB15052	M+H	C6H9N3O3	37.6	0	-9.054892601	98.15440307	http://nonlinear.com/redirect/outbound?p=hmdb&param=HMDB15052	Metronidazole	172.0701186	1	0.916366667	0	2.104822184
0.92_174.0872m/z	HMDB04225	M+H	C6H11N3O3	39.3	0	-0.861825189	97.34012104	http://nonlinear.com/redirect/outbound?p=hmdb&param=HMDB04225	2-Oxoarginine	174.0871685	1	0.916366667	0	3.280944655
0.92_194.0452m/z	HMDB11622	M+H	C9H7NO4	37.8	0	2.292470463	91.87371339	http://nonlinear.com/redirect/outbound?p=hmdb&param=HMDB11622	D-Dopachrome	194.0452267	1	0.923516667	2.62E-07	2.171246831
0.92_194.0452m/z	HMDB01253	M+H	C9H7NO4	37.8	0	2.292470463	91.87371339	http://nonlinear.com/redirect/outbound?p=hmdb&param=HMDB01253	5,6-Dihydroxyindole-2-carboxylic acid	194.0452267	1	0.923516667	2.62E-07	2.171246831
0.92_194.0452m/z	HMDB01430	M+H	C9H7NO4	37.8	0	2.292470463	91.87371339	http://nonlinear.com/redirect/outbound?p=hmdb&param=HMDB01430	L-Dopachrome	194.0452267	1	0.923516667	2.62E-07	2.171246831
0.92_212.1035m/z	HMDB15078	M+H	C9H13N3O3	39.3	0	2.312850271	99.26670559	http://nonlinear.com/redirect/outbound?p=hmdb&param=HMDB15078	Zalcitabine	212.103456	1	0.916366667	1.10E-11	1.982013511
0.92_245.1131m/z	HMDB14336	M+H	C10H16N2O5	39.2	0	-0.459756244	96.33065754	http://nonlinear.com/redirect/outbound?p=hmdb&param=HMDB14336	Carbidopa	245.1130858	1	0.916366667	0	1.965604894
0.92_245.1131m/z	HMDB28864	M+H	C10H16N2O5	39.2	0	-0.459756244	96.33065754	http://nonlinear.com/redirect/outbound?p=hmdb&param=HMDB28864	Hydroxyprolyl-Hydroxyproline	245.1130858	1	0.916366667	0	1.965604894
0.92_245.1131m/z	HMDB29439	M+H	C10H16N2O5	39.2	0	-0.459756244	96.33065754	http://nonlinear.com/redirect/outbound?p=hmdb&param=HMDB29439	(2S,4S)-Pinnatanine	245.1130858	1	0.916366667	0	1.965604894
0.92_254.0674m/z	HMDB39506	M+H	C11H11NO6	34.9	0	5.994326632	81.48399918	http://nonlinear.com/redirect/outbound?p=hmdb&param=HMDB39506	N-Salicyloylaspartic acid	254.0674304	1	0.916366667	1.42E-07	1.904865946
0.92_268.0690m/z	HMDB01410	M+H	C9H9N5O5	33	0	4.949959445	70.67469993	http://nonlinear.com/redirect/outbound?p=hmdb&param=HMDB01410	2-Amino-4-oxo-6-(1',2'-dioxoprolyl)-7,8-dihydroxypteridine	268.0689668	1	0.916366667	0.0004869	5.531168924
0.93_111.0446m/z	HMDB32037	M+H	C6H6O2	30.7	0	4.493214145	58.67268341	http://nonlinear.com/redirect/outbound?p=hmdb&param=HMDB32037	1,3-Benzenediol	111.0445503	1	0.93065	3.88E-10	2.957984837
0.93_111.0446m/z	HMDB02434	M+H	C6H6O2	30.7	0	4.493214145	58.67268341	http://nonlinear.com/redirect/outbound?p=hmdb&param=HMDB02434	Hydroquinone	111.0445503	1	0.93065	3.88E-10	2.957984837
0.93_111.0446m/z	HMDB31180	M+H	C6H6O2	30.7	0	4.493214145	58.67268341	http://nonlinear.com/redirect/outbound?p=hmdb&param=HMDB31180	(E,E)-2,4-Hexadienedial	111.0445503	1	0.93065	3.88E-10	2.957984837
0.93_111.0446m/z	HMDB00957	M+H	C6H6O2	30.7	0	4.493214145	58.67268341	http://nonlinear.com/redirect/outbound?p=hmdb&param=HMDB00957	Pyrocatechol	111.0445503	1	0.93065	3.88E-10	2.957984837
0.93_111.0446m/z	HMDB33002	M+H	C6H6O2	30.7	0	4.493214145	58.67268341	http://nonlinear.com/redirect/outbound?p=hmdb&param=HMDB33002	5-Methyl-2-furancarboxaldehyde	111.0445503	1	0.93065	3.88E-10	2.957984837
0.93_111.0446m/z	HMDB33127	M+H	C6H6O2	30.7	0	4.493214145	58.67268341	http://nonlinear.com/redirect/outbound?p=hmdb&param=HMDB33127	2-Acetylfuran	111.0445503	1	0.93065	3.88E-10	2.957984837
0.93_117.0363m/z	HMDB38556	M+H	C5H8OS	36.1	0	-4.42615182	85.52090038	http://nonlinear.com/redirect/outbound?p=hmdb&param=HMDB38556	xI-Dihydro-2-methyl-3(2H)-thiophenone	117.0363487	1	0.93065	2.02E-08	1.883288039
0.93_117.0363m/z	HMDB40150	M+H	C5H8OS	36.1	0	-4.42615182	85.52090038	http://nonlinear.com/redirect/outbound?p=hmdb&param=HMDB40150	Dihydro-5-methyl-2(3H)-thiophenone	117.0363487	1	0.93065	2.02E-08	1.883288039
0.93_117.0363m/z	HMDB40258	M+H	C5H8OS	36.1	0	-4.42615182	85.52090038	http://nonlinear.com/redirect/outbound?p=hmdb&param=HMDB40258	xi-2-Acetylthietane	117.0363487	1	0.93065	2.02E-08	1.883288039
0.93_117.0363m/z	HMDB40580	M+H	C5H8OS	36.1	0	-4.426151821	85.52090038	http://nonlinear.com/redirect/outbound?p=hmdb&param=HMDB40580	Dihydro-2-methyl-3(2H)-furanthione	117.0363487	1	0.93065	2.02E-08	1.883288039
0.93_133.0324m/z	HMDB59667	M+H	C5H8O2S	32	0	4.883493148	65.48983314	http://nonlinear.com/redirect/outbound?p=hmdb&param=HMDB59667	3-Methyl sulfolene	133.0324217	1	0.93065	1.64E-11	1.44743947
0.93_143.0448m/z	HMDB00469	M+H	C5H6N2O3	22.5	0	-2.532100213	15.26906553	http://nonlinear.com/redirect/outbound?p=hmdb&param=HMDB00469	5-Hydroxymethyluracil	143.0447588	1	0.93065	5.25E-06	2.249586804
0.93_197.0933m/z	HMDB37688	M+H	C9H12N2O3	36.2	0	6.335079055	88.28417745	http://nonlinear.com/redirect/outbound?p=hmdb&param=HMDB37688	5-Nitro-2-propoxyaniline	197.0933109	1	0.93065	2.03E-13	1.712076748
0.93_197.0933m/z	HMDB32852	M+H	C9H12N2O3	36.2	0	6.335079055	88.28417745	http://nonlinear.com/redirect/outbound?p=hmdb&param=HMDB32852	2-(Ethylamino)-4,5-dihydroxybenzamide	197.0933109	1	0.93065	2.03E-13	1.712076748
0.93_225.0874m/z	HMDB12819	M+H	C10H12N2O4	35.1	0	1.853577855	77.62340638	http://nonlinear.com/redirect/outbound?p=hmdb&param=HMDB12819	5-Hydroxykynurenine	225.0873987	1	0.93065	0	2.029150718
0.93_225.0874m/z	HMDB14787	M+H	C10H12N2O4	35.1	0	1.853577854	77.62340638	http://nonlinear.com/redirect/outbound?p=hmdb&param=HMDB14787	Stavudine	225.0873987	1	0.93065	0	2.029150718
0.93_225.0874m/z	HMDB11631	M+H	C10H12N2O4	35.1	0	1.853577854	77.62340638	http://nonlinear.com/redirect/outbound?p=hmdb&param=HMDB11631	L-3-Hydroxykynurenine	225.0873987	1	0.93065	0	2.029150718
0.93_225.0874m/z	HMDB00732	M+H	C10H12N2O4	35.1	0	1.853577854	77.62340638	http://nonlinear.com/redirect/outbound?p=hmdb&param=HMDB00732	Hydroxykynurenine	225.0873987	1	0.93065	0	2.029150718
0.93_225.0874m/z	HMDB29397	M+H	C10H12N2O4	35.1	0	1.853577854	77.62340638	http://nonlinear.com/redirect/outbound?p=hmdb&param=HMDB29397	L-Nicotianine	225.0873987	1	0.93065	0	2.029150718
0.93_248.1129m/z	HMDB02095	M+H	C10H17NO6	38.4	0	0.1254101	92.26507461	http://nonlinear.com/redirect/outbound?p=hmdb&param=HMDB02095	Malonylcarnitine	248.1128947	1	0.93065	3.33E-16	2.105932114
0.93_248.1129m/z	HMDB33699	M+H	C10H17NO6	38.4	0	0.1254101	92.26507461	http://nonlinear.com/redirect/outbound?p=hmdb&param=HMDB33699	Linamarin	248.1128947	1	0.93065	3.33E-16	2.105932114
0.93_290.1302m/z	HMDB15585	M+H	C17H20ClNO	33.3	0	-1.28824611	67.93615215	http://nonlinear.com/redirect/outbound?p=hmdb&param=HMDB15585	Chlophedianol	290.1302459	1	0.93065	0	4.470308886
0.93_340.1093m/z	HMDB40829	M+H	C12H21NO8S	33.4	0	9.684577053	77.40824462	http://nonlinear.com/redirect/outbound?p=hmdb&param=HMDB40829	N-(1-Deoxy-b-D-fructopyranosyl) (R)C(S)S-alliin	340.1093481	1	0.93065	2.28E-10	1.556579129
0.93_340.1093m/z	HMDB05034	M+H	C12H21NO8S	33.4	0	9.684577053	77.40824462	http://nonlinear.com/redirect/outbound?p=hmdb&param=HMDB05034	Topiramate	340.1093481	1	0.93065	2.28E-10	1.556579129
0.94_118.0326m/z	HMDB02287	M+H	C4H7NOS	23.2	0	3.823668463	20.22560565	http://nonlinear.com/redirect/outbound?p=hmdb&param=HMDB02287	Homocysteine thiolactone	118.0325587	1	0.944933333	3.10E-07	3.080584461
0.94_124.0405m/z	HMDB41950	M+H	C6H5NO2	35	0	9.987609274	86.08257169	http://nonlinear.com/redirect/outbound?p=hmdb&param=HMDB41950	Nitrobenzene	124.0405336	1	0.937783333	0	2.504237904
0.94_124.0405m/z	HMDB31713	M+H	C6H5NO2	35	0	9.987609274	86.08257169	http://nonlinear.com/redirect/outbound?p=hmdb&param=HMDB31713	2-Hydroxy-4-imino-2,5-cyclohexadienone	124.0405336	1	0.937783333	0	2.504237904
0.94_124.0405m/z	HMDB01488	M+H	C6H5NO2	35	0	9.987609274	86.08257169	http://nonlinear.com/redirect/outbound?p=hmdb&param=HMDB01488	Nicotinic acid	124.0405336	1	0.937783333	0	2.504237904
0.94_124.0405m/z	HMDB02243	M+H	C6H5NO2	35	0	9.987609274	86.08257169	http://nonlinear.com/redirect/outbound?p=hmdb&param=HMDB02243	Picolinic acid	124.0405336	1	0.937783333	0	2.504237904
0.94_124.0405m/z	HMDB60665	M+H	C6H5NO2	35	0	9.987609274	86.08257169	http://nonlinear.com/redirect/outbound?p=hmdb&param=HMDB60665	Isonicotinic acid	124.0405336	1	0.937783333	0	2.504237904
0.94_139.0142m/z	HMDB14966	M+H	C3H7O4P	37.1	0	-9.318164283	95.97881574	http://nonlinear.com/redirect/outbound?p=hmdb&param=HMDB14966	Fosfomycin	139.0141858	1	0.944933333	0	3.192370193
0.94_150.0383m/z	HMDB33969	M+H	C8H7NS	25.4	0	7.630284257	35.39926468	http://nonlinear.com/redirect/outbound?p=hmdb&param=HMDB33969	Benzyl isothiocyanate	150.0383338	1	0.937783333	0	7.682997653
0.94_150.0383m/z	HMDB33001	M+H	C8H7NS	25.4	0	7.630284257	35.39926468	http://nonlinear.com/redirect/outbound?p=hmdb&param=HMDB33001	2-Methylbenzothiazole	150.0383338	1	0.937783333	0	7.682997653
0.94_150.0383m/z	HMDB34273	M+H	C8H7NS	25.4	0	7.630284257	35.39926468	http://nonlinear.com/redirect/outbound?p=hmdb&param=HMDB34273	Benzyl thiocyanate	150.0383338	1	0.937783333	0	7.682997653
0.94_150.0775m/z	HMDB02099	M+H	C6H7N5	35.9	0	0.584385525	80.40948311	http://nonlinear.com/redirect/outbound?p=hmdb&param=HMDB02099	6-Methyladenine	150.0775088	1	0.937783333	9.49E-14	4.200808523
0.94_150.0775m/z	HMDB11614	M+H	C6H7N5	35.9	0	0.584385525	80.40948311	http://nonlinear.com/redirect/outbound?p=hmdb&param=HMDB11614	7-Methyladenine	150.0775088	1	0.937783333	9.49E-14	4.200808523
0.94_150.0775m/z	HMDB11599	M+H	C6H7N5	35.9	0	0.584385525	80.40948311	http://nonlinear.com/redirect/outbound?p=hmdb&param=HMDB11599	1-Methyladenine	150.0775088	1	0.937783333	9.49E-14	4.200808523
0.94_150.0775m/z	HMDB11600	M+H	C6H7N5	35.9	0	0.584385525	80.40948311	http://nonlinear.com/redirect/outbound?p=hmdb&param=HMDB11600	3-Methyladenine	150.0775088	1	0.937783333	9.49E-14	4.200808523
0.94_151.0418m/z	HMDB37115	M+H	C5H10O3S	31.6	0	-3.405247922	61.8104198	http://nonlinear.com/redirect/outbound?p=hmdb&param=HMDB37115	(±)-2-Hydroxy-4-(methylthio)butanoic acid	151.0418307	1	0.944933333	1.05E-08	9.252122364
0.94_176.0921m/z	HMDB02201	M+H	C7H13NO4	33.6	0	2.00640653	70.55446801	http://nonlinear.com/redirect/outbound?p=hmdb&param=HMDB02201	N-Carboxyethyl-g-aminobutyric acid	176.0920856	1	0.937783333	0	6.620381836
0.94_176.0921m/z	HMDB34252	M+H	C7H13NO4	33.6	0	2.00640653	70.55446801	http://nonlinear.com/redirect/outbound?p=hmdb&param=HMDB34252	2-Aminoheptanedioic acid	176.0920856	1	0.937783333	0	6.620381836
0.94_176.0921m/z	HMDB36383	M+H	C7H13NO4	33.6	0	2.00640653	70.55446801	http://nonlinear.com/redirect/outbound?p=hmdb&param=HMDB36383	Calystegine B5	176.0920856	1	0.937783333	0	6.620381836
0.94_176.0921m/z	HMDB38594	M+H	C7H13NO4	33.6	0	2.00640653	70.55446801	http://nonlinear.com/redirect/outbound?p=hmdb&param=HMDB38594	Calystegine B2	176.0920856	1	0.937783333	0	6.620381836
0.94_181.0992m/z	HMDB30397	M+H	C9H12N2O2	35.3	0	11.42153032	88.95102954	http://nonlinear.com/redirect/outbound?p=hmdb&param=HMDB30397	L-2-Amino-3-(4-aminophenyl)propanoic acid	181.099211	1	0.937783333	2.27E-08	2.774255029
0.94_181.0992m/z	HMDB60281	M+H	C9H12N2O2	35.3	0	11.42153032	88.95102954	http://nonlinear.com/redirect/outbound?p=hmdb&param=HMDB60281	3-Hydroxykynurenamine	181.099211	1	0.937783333	2.27E-08	2.774255029
0.94_181.0992m/z	HMDB41109	M+H	C9H12N2O2	35.3	0	11.42153032	88.95102954	http://nonlinear.com/redirect/outbound?p=hmdb&param=HMDB41109	(S)-3-Ethylidenehexahydropyrrolo[1,2-a]pyrazine-1,4-dione	181.099211	1	0.937783333	2.27E-08	2.774255029
0.94_181.0992m/z	HMDB04076	M+H	C9H12N2O2	35.3	0	11.42153032	88.95102954	http://nonlinear.com/redirect/outbound?p=hmdb&param=HMDB04076	5-Hydroxykynurenamine	181.099211	1	0.937783333	2.27E-08	2.774255029
0.94_181.0992m/z	HMDB32565	M+H	C9H12N2O2	35.3	0	11.42153032	88.95102954	http://nonlinear.com/redirect/outbound?p=hmdb&param=HMDB32565	(4-Ethoxyphenyl)urea	181.099211	1	0.937783333	2.27E-08	2.774255029
0.94_181.0992m/z	HMDB13319	M+H	C9H12N2O2	35.3	0	11.42153032	88.95102954	http://nonlinear.com/redirect/outbound?p=hmdb&param=HMDB13319	Tyrosinamide	181.099211	1	0.937783333	2.27E-08	2.774255029
0.94_198.1133m/z	HMDB36074	M+H	C10H15NO3	36.2	0	4.400008315	86.01785369	http://nonlinear.com/redirect/outbound?p=hmdb&param=HMDB36074	Tenuazonic acid	198.113337	1	0.937783333	2.44E-13	2.834108036
0.94_198.1133m/z	HMDB04063	M+H	C10H15NO3	36.2	0	4.400008315	86.01785369	http://nonlinear.com/redirect/outbound?p=hmdb&param=HMDB04063	Metanephrine	198.113337	1	0.937783333	2.44E-13	2.834108036
0.94_198.1133m/z	HMDB60558	M+H	C10H15NO3	36.2	0	4.400008315	86.01785369	http://nonlinear.com/redirect/outbound?p=hmdb&param=HMDB60558	Desglymidodrine	198.113337	1	0.937783333	2.44E-13	2.834108036
0.94_233.1476m/z	HMDB29065	M+H	C10H20N2O4	37.3	0	-8.500105241	95.94102192	http://nonlinear.com/redirect/outbound?p=hmdb&param=HMDB29065	Threoninyl-Leucine	233.1476103	1	0.937783333	0	3.236356452
0.94_233.1476m/z	HMDB28939	M+H	C10H20N2O4	37.3	0	-8.500105241	95.94102192	http://nonlinear.com/redirect/outbound?p=hmdb&param=HMDB28939	Leucyl-Threonine	233.1476103	1	0.937783333	0	3.236356452
0.94_233.1476m/z	HMDB28917	M+H	C10H20N2O4	37.3	0	-8.500105241	95.94102192	http://nonlinear.com/redirect/outbound?p=hmdb&param=HMDB28917	Isoleucyl-Threonine	233.1476103	1	0.937783333	0	3.236356452
0.94_233.1476m/z	HMDB13075	M+H	C10H20N2O4	37.3	0	-8.500105241	95.94102192	http://nonlinear.com/redirect/outbound?p=hmdb&param=HMDB13075	Spermic acid 2	233.1476103	1	0.937783333	0	3.236356452
0.94_233.1476m/z	HMDB29064	M+H	C10H20N2O4	37.3	0	-8.500105241	95.94102192	http://nonlinear.com/redirect/outbound?p=hmdb&param=HMDB29064	Threoninyl-Isoleucine	233.1476103	1	0.937783333	0	3.236356452
0.94_238.0381m/z	HMDB29418	M+H	C7H11NO6S	31.2	0	0.624266822	56.52214042	http://nonlinear.com/redirect/outbound?p=hmdb&param=HMDB29418	S-Cysteinosuccinic acid	238.0381325	1	0.944933333	2.54E-08	10.39664705
0.94_333.1596m/z	HMDB29160	M+H	C16H20N4O4	34.2	0	11.51525381	83.53470198	http://nonlinear.com/redirect/outbound?p=hmdb&param=HMDB29160	Gamma-glutamyl-Tryptophan	333.1595563	1	0.937783333	0	1.703030459
0.94_333.1596m/z	HMDB29097	M+H	C16H20N4O4	34.2	0	11.51525381	83.53470198	http://nonlinear.com/redirect/outbound?p=hmdb&param=HMDB29097	Tryptophyl-Gamma-glutamate	333.1595563	1	0.937783333	0	1.703030459
0.94_333.1596m/z	HMDB28808	M+H	C16H20N4O4	34.2	0	11.51525381	83.53470198	http://nonlinear.com/redirect/outbound?p=hmdb&param=HMDB28808	Glutaminyl-Tryptophan	333.1595563	1	0.937783333	0	1.703030459
0.94_333.1596m/z	HMDB29081	M+H	C16H20N4O4	34.2	0	11.51525381	83.53470198	http://nonlinear.com/redirect/outbound?p=hmdb&param=HMDB29081	Tryptophyl-Glutamine	333.1595563	1	0.937783333	0	1.703030459
0.94_365.0511m/z	HMDB01554	M+H	C10H13N4O9P	37	0	5.090534848	91.08553626	http://nonlinear.com/redirect/outbound?p=hmdb&param=HMDB01554	Xanthylic acid	365.0511442	1	0.944933333	0.001225145	1.470078226
0.95_101.0601m/z	HMDB32459	M+H	C5H8O2	39	0	3.837238659	99.71447851	http://nonlinear.com/redirect/outbound?p=hmdb&param=HMDB32459	2-Pentenoic acid	101.0600899	1	0.952066667	5.41E-10	2.573616651
0.95_101.0601m/z	HMDB31602	M+H	C5H8O2	39	0	3.837238659	99.71447851	http://nonlinear.com/redirect/outbound?p=hmdb&param=HMDB31602	4-Pentenoic acid	101.0600899	1	0.952066667	5.41E-10	2.573616651
0.95_101.0601m/z	HMDB35143	M+H	C5H8O2	39	0	3.837238659	99.71447851	http://nonlinear.com/redirect/outbound?p=hmdb&param=HMDB35143	Dihydro-3-methyl-2(3H)-furanone	101.0600899	1	0.952066667	5.41E-10	2.573616651
0.95_101.0601m/z	HMDB31648	M+H	C5H8O2	39	0	3.837238659	99.71447851	http://nonlinear.com/redirect/outbound?p=hmdb&param=HMDB31648	2,4-Pentanedione	101.0600899	1	0.952066667	5.41E-10	2.573616651
0.95_101.0601m/z	HMDB02167	M+H	C5H8O2	39	0	3.837238659	99.71447851	http://nonlinear.com/redirect/outbound?p=hmdb&param=HMDB02167	3-Methylbutyrolactone	101.0600899	1	0.952066667	5.41E-10	2.573616651
0.95_101.0601m/z	HMDB01862	M+H	C5H8O2	39	0	3.837238659	99.71447851	http://nonlinear.com/redirect/outbound?p=hmdb&param=HMDB01862	2-Ethylacrylic acid	101.0600899	1	0.952066667	5.41E-10	2.573616651
0.95_101.0601m/z	HMDB32385	M+H	C5H8O2	39	0	3.837238659	99.71447851	http://nonlinear.com/redirect/outbound?p=hmdb&param=HMDB32385	Methyl methacrylate	101.0600899	1	0.952066667	5.41E-10	2.573616651
0.95_101.0601m/z	HMDB31178	M+H	C5H8O2	39	0	3.837238659	99.71447851	http://nonlinear.com/redirect/outbound?p=hmdb&param=HMDB31178	Dihydro-2-methyl-3(2H)-furanone	101.0600899	1	0.952066667	5.41E-10	2.573616651
0.95_101.0601m/z	HMDB33840	M+H	C5H8O2	39	0	3.837238659	99.71447851	http://nonlinear.com/redirect/outbound?p=hmdb&param=HMDB33840	Dihydro-5-methyl-2(3H)-furanone	101.0600899	1	0.952066667	5.41E-10	2.573616651
0.95_101.0601m/z	HMDB01470	M+H	C5H8O2	39	0	3.837238659	99.71447851	http://nonlinear.com/redirect/outbound?p=hmdb&param=HMDB01470	Tiglic acid	101.0600899	1	0.952066667	5.41E-10	2.573616651
0.95_101.0601m/z	HMDB31598	M+H	C5H8O2	39	0	3.837238659	99.71447851	http://nonlinear.com/redirect/outbound?p=hmdb&param=HMDB31598	2,3-Pentanedione	101.0600899	1	0.952066667	5.41E-10	2.573616651
0.95_101.0601m/z	HMDB32351	M+H	C5H8O2	39	0	3.837238659	99.71447851	http://nonlinear.com/redirect/outbound?p=hmdb&param=HMDB32351	Isopropenyl acetate	101.0600899	1	0.952066667	5.41E-10	2.573616651
0.95_101.0601m/z	HMDB00509	M+H	C5H8O2	39	0	3.837238659	99.71447851	http://nonlinear.com/redirect/outbound?p=hmdb&param=HMDB00509	Senecioic acid	101.0600899	1	0.952066667	5.41E-10	2.573616651
0.95_101.0601m/z	HMDB29608	M+H	C5H8O2	39	0	3.837238659	99.71447851	http://nonlinear.com/redirect/outbound?p=hmdb&param=HMDB29608	Angelic acid	101.0600899	1	0.952066667	5.41E-10	2.573616651
0.95_101.0601m/z	HMDB33978	M+H	C5H8O2	39	0	3.837238659	99.71447851	http://nonlinear.com/redirect/outbound?p=hmdb&param=HMDB33978	Ethyl acrylate	101.0600899	1	0.952066667	5.41E-10	2.573616651
0.95_101.0601m/z	HMDB29599	M+H	C5H8O2	39	0	3.837238659	99.71447851	http://nonlinear.com/redirect/outbound?p=hmdb&param=HMDB29599	Glutaral	101.0600899	1	0.952066667	5.41E-10	2.573616651
0.95_136.0421m/z	HMDB02108	M+H	C4H9NO2S	32.2	0	-4.613659608	66.36540811	http://nonlinear.com/redirect/outbound?p=hmdb&param=HMDB02108	Methylcysteine	136.042053	1	0.952066667	1.47E-06	3.000558052
0.95_136.0421m/z	HMDB00742	M+H	C4H9NO2S	32.2	0	-4.613659608	66.36540811	http://nonlinear.com/redirect/outbound?p=hmdb&param=HMDB00742	Homocysteine	136.042053	1	0.952066667	1.47E-06	3.000558052
0.95_141.0191m/z	HMDB60518	M+H	C6H4O4	35.3	0	6.217695504	83.37654868	http://nonlinear.com/redirect/outbound?p=hmdb&param=HMDB60518	trans-4-Carboxymethylenebut-2-en-4-olide	141.0191056	1	0.952066667	3.54E-09	3.345597594
0.95_141.0191m/z	HMDB60459	M+H	C6H4O4	35.3	0	6.217695504	83.37654868	http://nonlinear.com/redirect/outbound?p=hmdb&param=HMDB60459	cis-4-Carboxymethylenebut-2-en-4-olide	141.0191056	1	0.952066667	3.54E-09	3.345597594
0.95_142.0484m/z	HMDB01280	M+H	C6H7NO3	36.8	0	-10.77343099	95.74646762	http://nonlinear.com/redirect/outbound?p=hmdb&param=HMDB01280	2-Aminomuconic acid semialdehyde	142.04835	1	0.952066667	0	3.118907806
0.95_160.1336m/z	HMDB14375	M+H	C8H17NO2	39.2	0	2.761616031	99.38856602	http://nonlinear.com/redirect/outbound?p=hmdb&param=HMDB14375	Pregabalin	160.1336447	1	0.952066667	5.69E-11	3.096655512
0.95_160.1336m/z	HMDB00991	M+H	C8H17NO2	39.2	0	2.761616031	99.38856602	http://nonlinear.com/redirect/outbound?p=hmdb&param=HMDB00991	DL-2-Aminooctanoic acid	160.1336447	1	0.952066667	5.69E-11	3.096655512
0.95_231.0974m/z	HMDB39110	M+H	C9H14N2O5	30.6	0	-0.75735021	53.79278139	http://nonlinear.com/redirect/outbound?p=hmdb&param=HMDB39110	(2S,3'S)-alpha-Amino-2-carboxy-5-oxo-1-pyrrolidinebutanoic acid	231.0973737	1	0.952066667	2.19E-11	1.889150498
0.95_231.0974m/z	HMDB28761	M+H	C9H14N2O5	30.6	0	-0.75735021	53.79278139	http://nonlinear.com/redirect/outbound?p=hmdb&param=HMDB28761	Aspartyl-Proline	231.0973737	1	0.952066667	2.19E-11	1.889150498
0.95_231.0974m/z	HMDB02335	M+H	C9H14N2O5	30.6	0	-0.75735021	53.79278139	http://nonlinear.com/redirect/outbound?p=hmdb&param=HMDB02335	Aspartyl-L-proline	231.0973737	1	0.952066667	2.19E-11	1.889150498
0.95_231.0974m/z	HMDB29013	M+H	C9H14N2O5	30.6	0	-0.75735021	53.79278139	http://nonlinear.com/redirect/outbound?p=hmdb&param=HMDB29013	Prolyl-Aspartate	231.0973737	1	0.952066667	2.19E-11	1.889150498
0.95_231.0974m/z	HMDB31701	M+H	C9H14N2O5	30.6	0	-0.75735021	53.79278139	http://nonlinear.com/redirect/outbound?p=hmdb&param=HMDB31701	1-(gamma-Glutamylamino)cyclopropanecarboxylic acid	231.0973737	1	0.952066667	2.19E-11	1.889150498
0.95_231.0974m/z	HMDB29756	M+H	C9H14N2O5	30.6	0	-0.75735021	53.79278139	http://nonlinear.com/redirect/outbound?p=hmdb&param=HMDB29756	(1R,2S,3R)-2-Acetyl-4(5)-(1,2,3,4-tetrahydroxybutyl)imidazole	231.0973737	1	0.952066667	2.19E-11	1.889150498
0.95_320.1433m/z	HMDB15192	M+H	C16H18FN3O3	35.3	0	8.837948445	86.27253656	http://nonlinear.com/redirect/outbound?p=hmdb&param=HMDB15192	Norfloxacin	320.1433166	1	0.952066667	4.22E-13	1.663842058
0.95_374.1449m/z	HMDB14577	M+H	C20H24ClN3S	30.5	0	-0.870560381	53.4218977	http://nonlinear.com/redirect/outbound?p=hmdb&param=HMDB14577	Prochlorperazine	374.1448981	1	0.952066667	0	4.758140592
0.95_462.1824m/z	HMDB60935	M+H	C21H27N5O5S	37.3	0	3.980159242	91.25553237	http://nonlinear.com/redirect/outbound?p=hmdb&param=HMDB60935	4-trans-Hydroxyglipizide	462.182402	1	0.952066667	0	2.666331908
0.95_462.1824m/z	HMDB60934	M+H	C21H27N5O5S	37.3	0	3.980159242	91.25553237	http://nonlinear.com/redirect/outbound?p=hmdb&param=HMDB60934	3-cis-Hydroxyglipizide	462.182402	1	0.952066667	0	2.666331908
0.96_123.0554m/z	HMDB01406	M+H	C6H6N2O	39.6	0	1.24756886	99.66726497	http://nonlinear.com/redirect/outbound?p=hmdb&param=HMDB01406	Niacinamide	123.0554415	1	0.959216667	1.11E-16	2.477165361
0.96_123.0554m/z	HMDB31861	M+H	C6H6N2O	39.6	0	1.24756886	99.66726497	http://nonlinear.com/redirect/outbound?p=hmdb&param=HMDB31861	2-Acetylpyrazine	123.0554415	1	0.959216667	1.11E-16	2.477165361
0.96_154.0963m/z	HMDB13253	M+H	C7H11N3O	38.1	0	-7.861372751	99.05454289	http://nonlinear.com/redirect/outbound?p=hmdb&param=HMDB13253	N-Acetylhistamine	154.0962849	1	0.959216667	3.59E-14	4.779025467
0.96_158.0820m/z	HMDB00459	M+H	C7H11NO3	37.3	0	5.439064646	92.72448187	http://nonlinear.com/redirect/outbound?p=hmdb&param=HMDB00459	3-Methylcrotonylglycine	158.082024	1	0.959216667	7.27E-06	1.734665082
0.96_158.0820m/z	HMDB14755	M+H	C7H11NO3	37.3	0	5.439064646	92.72448187	http://nonlinear.com/redirect/outbound?p=hmdb&param=HMDB14755	Paramethadione	158.082024	1	0.959216667	7.27E-06	1.734665082
0.96_158.0820m/z	HMDB00959	M+H	C7H11NO3	37.3	0	5.439064646	92.72448187	http://nonlinear.com/redirect/outbound?p=hmdb&param=HMDB00959	Tiglylglycine	158.082024	1	0.959216667	7.27E-06	1.734665082
0.96_210.0751m/z	HMDB00735	M+H	C10H11NO4	31.7	0	-4.623466706	63.77092526	http://nonlinear.com/redirect/outbound?p=hmdb&param=HMDB00735	Hydroxyphenylacetylglycine	210.0751176	1	0.959216667	0	11.68130773
0.96_210.0751m/z	HMDB60367	M+H	C10H11NO4	31.7	0	-4.623466707	63.77092526	http://nonlinear.com/redirect/outbound?p=hmdb&param=HMDB60367	3-Carbamoyl-2-phenylpropionic acid	210.0751176	1	0.959216667	0	11.68130773
0.96_231.1703m/z	HMDB29130	M+H	C11H22N2O3	39.5	0	-0.082135165	97.36799403	http://nonlinear.com/redirect/outbound?p=hmdb&param=HMDB29130	Valyl-Isoleucine	231.1703001	1	0.959216667	2.22E-16	2.244405265
0.96_231.1703m/z	HMDB28942	M+H	C11H22N2O3	39.5	0	-0.082135165	97.36799403	http://nonlinear.com/redirect/outbound?p=hmdb&param=HMDB28942	Leucyl-Valine	231.1703001	1	0.959216667	2.22E-16	2.244405265
0.96_231.1703m/z	HMDB28920	M+H	C11H22N2O3	39.5	0	-0.082135165	97.36799403	http://nonlinear.com/redirect/outbound?p=hmdb&param=HMDB28920	Isoleucyl-Valine	231.1703001	1	0.959216667	2.22E-16	2.244405265
0.96_231.1703m/z	HMDB29131	M+H	C11H22N2O3	39.5	0	-0.082135165	97.36799403	http://nonlinear.com/redirect/outbound?p=hmdb&param=HMDB29131	Valyl-Leucine	231.1703001	1	0.959216667	2.22E-16	2.244405265
0.97_116.0708m/z	HMDB30409	M+H	C5H9NO2	39.4	0	1.408043557	98.79810434	http://nonlinear.com/redirect/outbound?p=hmdb&param=HMDB30409	4-Amino-2-methylenebutanoic acid	116.070767	1	0.9735	0	3.177417742
0.97_116.0708m/z	HMDB12880	M+H	C5H9NO2	39.4	0	1.408043557	98.79810434	http://nonlinear.com/redirect/outbound?p=hmdb&param=HMDB12880	Acetamidopropanal	116.070767	1	0.9735	0	3.177417742
0.97_116.0708m/z	HMDB34208	M+H	C5H9NO2	39.4	0	1.408043557	98.79810434	http://nonlinear.com/redirect/outbound?p=hmdb&param=HMDB34208	Pterolactam	116.070767	1	0.9735	0	3.177417742
0.97_116.0708m/z	HMDB03411	M+H	C5H9NO2	39.4	0	1.408043557	98.79810434	http://nonlinear.com/redirect/outbound?p=hmdb&param=HMDB03411	D-Proline	116.070767	1	0.9735	0	3.177417742
0.97_116.0708m/z	HMDB00162	M+H	C5H9NO2	39.4	0	1.408043557	98.79810434	http://nonlinear.com/redirect/outbound?p=hmdb&param=HMDB00162	L-Proline	116.070767	1	0.9735	0	3.177417742
0.97_156.1018m/z	HMDB30353	M+H	C8H13NO2	32.8	0	-0.494895314	64.45949123	http://nonlinear.com/redirect/outbound?p=hmdb&param=HMDB30353	Arecoline	156.1018283	1	0.96635	0	2.679620113
0.97_192.0694m/z	HMDB11745	M+H	C7H13NO3S	38.2	0	2.647392118	94.20824424	http://nonlinear.com/redirect/outbound?p=hmdb&param=HMDB11745	N-Acetyl-L-methionine	192.0693965	1	0.96635	3.65E-12	2.023339832
0.97_197.0510m/z	HMDB33045	M+H	C7H16S3	33.4	0	11.99612248	79.86167643	http://nonlinear.com/redirect/outbound?p=hmdb&param=HMDB33045	Ethyl 1-(ethylthio)propyl disulfide	197.0510417	1	0.96635	0	5.954893139
0.97_197.0510m/z	HMDB33044	M+H	C7H16S3	33.4	0	11.99612248	79.86167643	http://nonlinear.com/redirect/outbound?p=hmdb&param=HMDB33044	1-(Methylthio)propyl propyl disulfide	197.0510417	1	0.96635	0	5.954893139
0.97_265.0881m/z	HMDB28759	M+H	C9H16N2O5S	35.2	0	10.73220407	87.70618912	http://nonlinear.com/redirect/outbound?p=hmdb&param=HMDB28759	Aspartyl-Methionine	265.0881032	1	0.9735	0	2.232657407
0.97_265.0881m/z	HMDB31985	M+H	C9H16N2O5S	35.2	0	10.73220407	87.70618912	http://nonlinear.com/redirect/outbound?p=hmdb&param=HMDB31985	gamma-Glutamyl-S-methylcysteine	265.0881032	1	0.9735	0	2.232657407
0.97_265.0881m/z	HMDB02381	M+H	C9H16N2O5S	35.2	0	10.73220407	87.70618912	http://nonlinear.com/redirect/outbound?p=hmdb&param=HMDB02381	N-Acetylcystathionine	265.0881032	1	0.9735	0	2.232657407
0.97_265.0881m/z	HMDB28969	M+H	C9H16N2O5S	35.2	0	10.73220407	87.70618912	http://nonlinear.com/redirect/outbound?p=hmdb&param=HMDB28969	Methionyl-Aspartate	265.0881032	1	0.9735	0	2.232657407
0.97_274.0923m/z	HMDB14883	M+H	C15H15NO2S	35.2	0	9.698550946	86.58491053	http://nonlinear.com/redirect/outbound?p=hmdb&param=HMDB14883	Modafinil	274.0922747	1	0.96635	0	24.49475022
0.97_314.0940m/z	HMDB33662	M+H	C11H15N5O4S	32.3	0	7.171589652	69.45507729	http://nonlinear.com/redirect/outbound?p=hmdb&param=HMDB33662	(S)-5'-Deoxy-5'-(methylsulfinyl)adenosine	314.0939967	1	0.9735	0	4.571884127
0.97_314.0940m/z	HMDB15510	M+H	C16H12FN3O3	34.4	0	1.439918626	73.90972584	http://nonlinear.com/redirect/outbound?p=hmdb&param=HMDB15510	Flunitrazepam	314.0939967	1	0.9735	0	4.571884127
0.98_130.0867m/z	HMDB59649	M+H	C6H11NO2	39	0	3.366356816	99.13664283	http://nonlinear.com/redirect/outbound?p=hmdb&param=HMDB59649	3-Acetamidobutanal	130.0866896	1	0.980633333	2.35E-10	2.457279475
0.98_130.0867m/z	HMDB04226	M+H	C6H11NO2	39	0	3.366356816	99.13664283	http://nonlinear.com/redirect/outbound?p=hmdb&param=HMDB04226	N4-Acetylaminobutanal	130.0866896	1	0.980633333	2.35E-10	2.457279475
0.98_130.0867m/z	HMDB29444	M+H	C6H11NO2	39	0	3.366356816	99.13664283	http://nonlinear.com/redirect/outbound?p=hmdb&param=HMDB29444	2-Pyrrolidineacetic acid	130.0866896	1	0.980633333	2.35E-10	2.457279475
0.98_130.0867m/z	HMDB29435	M+H	C6H11NO2	39	0	3.366356816	99.13664283	http://nonlinear.com/redirect/outbound?p=hmdb&param=HMDB29435	L-trans-4-Methyl-2-pyrrolidinecarboxylic acid	130.0866896	1	0.980633333	2.35E-10	2.457279475
0.98_130.0867m/z	HMDB15212	M+H	C6H11NO2	39	0	3.366356816	99.13664283	http://nonlinear.com/redirect/outbound?p=hmdb&param=HMDB15212	Vigabatrin	130.0866896	1	0.980633333	2.35E-10	2.457279475
0.98_130.0867m/z	HMDB00070	M+H	C6H11NO2	39	0	3.366356815	99.13664283	http://nonlinear.com/redirect/outbound?p=hmdb&param=HMDB00070	Pipecolic acid	130.0866896	1	0.980633333	2.35E-10	2.457279475
0.98_130.0867m/z	HMDB00716	M+H	C6H11NO2	39	0	3.366356815	99.13664283	http://nonlinear.com/redirect/outbound?p=hmdb&param=HMDB00716	L-Pipecolic acid	130.0866896	1	0.980633333	2.35E-10	2.457279475
0.98_130.0867m/z	HMDB05960	M+H	C6H11NO2	39	0	3.366356815	99.13664283	http://nonlinear.com/redirect/outbound?p=hmdb&param=HMDB05960	D-Pipecolic acid	130.0866896	1	0.980633333	2.35E-10	2.457279475
0.98_150.0576m/z	HMDB00696	M+H	C5H11NO2S	28.4	0	-4.637683807	47.51571977	http://nonlinear.com/redirect/outbound?p=hmdb&param=HMDB00696	L-Methionine	150.0576348	1	0.980633333	0	3.897851892
0.98_150.0576m/z	HMDB33951	M+H	C5H11NO2S	28.4	0	-4.637683807	47.51571977	http://nonlinear.com/redirect/outbound?p=hmdb&param=HMDB33951	Racemethionine	150.0576348	1	0.980633333	0	3.897851892
0.98_150.0576m/z	HMDB14997	M+H	C5H11NO2S	28.4	0	-4.637683807	47.51571977	http://nonlinear.com/redirect/outbound?p=hmdb&param=HMDB14997	Penicillamine	150.0576348	1	0.980633333	0	3.897851892
0.98_178.0878m/z	HMDB12490	M+H	C10H11NO2	36.4	0	8.797210592	91.64773591	http://nonlinear.com/redirect/outbound?p=hmdb&param=HMDB12490	1,2-Dehydrosalsolinol	178.0878128	1	0.980633333	3.32E-09	1.990405111
0.98_178.0878m/z	HMDB01855	M+H	C10H11NO2	36.4	0	8.797210592	91.64773591	http://nonlinear.com/redirect/outbound?p=hmdb&param=HMDB01855	5-Hydroxytryptophol	178.0878128	1	0.980633333	3.32E-09	1.990405111
0.98_178.0878m/z	HMDB60063	M+H	C10H11NO2	36.4	0	8.797210592	91.64773591	http://nonlinear.com/redirect/outbound?p=hmdb&param=HMDB60063	N,N-dimethylindoliumolate	178.0878128	1	0.980633333	3.32E-09	1.990405111
0.98_178.0878m/z	HMDB40045	M+H	C10H11NO2	36.4	0	8.797210592	91.64773591	http://nonlinear.com/redirect/outbound?p=hmdb&param=HMDB40045	5-[2H-Pyrrol-4-(3H)-ylidenemethyl]-2-furanmethanol	178.0878128	1	0.980633333	3.32E-09	1.990405111
0.98_178.0878m/z	HMDB33482	M+H	C10H11NO2	36.4	0	8.797210592	91.64773591	http://nonlinear.com/redirect/outbound?p=hmdb&param=HMDB33482	Plantagonine	178.0878128	1	0.980633333	3.32E-09	1.990405111
0.98_178.0878m/z	HMDB37693	M+H	C10H11NO2	36.4	0	8.797210592	91.64773591	http://nonlinear.com/redirect/outbound?p=hmdb&param=HMDB37693	2-Propenyl 2-aminobenzoate	178.0878128	1	0.980633333	3.32E-09	1.990405111
0.98_211.0589m/z	HMDB35484	M+H	C10H10O5	22.4	0	-5.926951189	18.85207557	http://nonlinear.com/redirect/outbound?p=hmdb&param=HMDB35484	3-(3,4-Dihydroxy-5-methoxy)-2-propenoic acid	211.0588549	1	0.980633333	3.83E-12	2.556263144
0.98_211.0589m/z	HMDB11714	M+H	C10H10O5	22.4	0	-5.926951189	18.85207557	http://nonlinear.com/redirect/outbound?p=hmdb&param=HMDB11714	Vanilpyruvic acid	211.0588549	1	0.980633333	3.83E-12	2.556263144
0.98_287.0665m/z	HMDB02022	M+H	C7H15N2O8P	37	0	9.074531555	95.18205583	http://nonlinear.com/redirect/outbound?p=hmdb&param=HMDB02022	Glycineamideribotide	287.0664743	1	0.980633333	3.55E-12	3.932897457
0.98_351.1619m/z	HMDB32003	M+H	C19H26O4S	34.9	0	-1.463632145	76.41601166	http://nonlinear.com/redirect/outbound?p=hmdb&param=HMDB32003	Eremopetasin sulfoxide	351.1619442	1	0.980633333	1.82E-05	1.589014709
0.98_383.1361m/z	HMDB00961	M+H	C15H28O7P2	34.2	0	-5.795593134	77.66259223	http://nonlinear.com/redirect/outbound?p=hmdb&param=HMDB00961	Farnesyl pyrophosphate	383.1360883	1	0.980633333	1.05E-11	2.567329685
0.98_519.1945m/z	HMDB32777	M+H	C19H34O16	37	0	4.832351957	90.81711964	http://nonlinear.com/redirect/outbound?p=hmdb&param=HMDB32777	Ciceritol	519.1944655	1	0.980633333	0	6.068462178
0.98_519.1945m/z	HMDB04135	M+H	C20H30N4O12	37.4	0	2.251388587	89.4480849	http://nonlinear.com/redirect/outbound?p=hmdb&param=HMDB04135	Poly-g-D-glutamate	519.1944655	1	0.980633333	0	6.068462178
0.99_100.0404m/z	HMDB30276	M+H	C4H5NO2	37	0	10.9981589	96.63792173	http://nonlinear.com/redirect/outbound?p=hmdb&param=HMDB30276	(R)-Dihydromaleimide	100.040394	1	0.994916667	2.44E-05	1.837266129
0.99_120.9964m/z	HMDB01368	M+H	C3H4O3S	33.5	0	8.706240204	76.91630805	http://nonlinear.com/redirect/outbound?p=hmdb&param=HMDB01368	3-Mercaptopyruvic acid	120.9964361	1	0.994916667	2.05E-08	1.657295203
0.99_122.0273m/z	HMDB03417	M+H	C3H7NO2S	37.7	0	2.345238748	91.15129918	http://nonlinear.com/redirect/outbound?p=hmdb&param=HMDB03417	D-Cysteine	122.0273097	1	0.987783333	3.74E-10	1.547546752
0.99_122.0273m/z	HMDB00574	M+H	C3H7NO2S	37.7	0	2.345238748	91.15129918	http://nonlinear.com/redirect/outbound?p=hmdb&param=HMDB00574	L-Cysteine	122.0273097	1	0.987783333	3.74E-10	1.547546752
0.99_132.1123m/z	HMDB33458	M+H	C5H13N3O	38.3	0	-6.390472416	98.57579395	http://nonlinear.com/redirect/outbound?p=hmdb&param=HMDB33458	N-Carbamoylputrescine	132.1123007	1	0.987783333	0	3.042919291
0.99_133.0603m/z	HMDB11733	M+H	C4H8N2O3	39	0	-3.281061763	98.85151014	http://nonlinear.com/redirect/outbound?p=hmdb&param=HMDB11733	Glycyl-glycine	133.0603353	1	0.987783333	0	2.49410072
0.99_133.0603m/z	HMDB33780	M+H	C4H8N2O3	39	0	-3.281061763	98.85151014	http://nonlinear.com/redirect/outbound?p=hmdb&param=HMDB33780	D-Asparagine	133.0603353	1	0.987783333	0	2.49410072
0.99_133.0603m/z	HMDB12265	M+H	C4H8N2O3	39	0	-3.281061763	98.85151014	http://nonlinear.com/redirect/outbound?p=hmdb&param=HMDB12265	N-Carbamoylsarcosine	133.0603353	1	0.987783333	0	2.49410072
0.99_133.0603m/z	HMDB00168	M+H	C4H8N2O3	39	0	-3.281061763	98.85151014	http://nonlinear.com/redirect/outbound?p=hmdb&param=HMDB00168	L-Asparagine	133.0603353	1	0.987783333	0	2.49410072
0.99_133.0603m/z	HMDB00026	M+H	C4H8N2O3	39	0	-3.281061763	98.85151014	http://nonlinear.com/redirect/outbound?p=hmdb&param=HMDB00026	Ureidopropionic acid	133.0603353	1	0.987783333	0	2.49410072
0.99_136.0222m/z	HMDB32930	M+H	C7H5NS	24.8	0	4.502884168	29.29434783	http://nonlinear.com/redirect/outbound?p=hmdb&param=HMDB32930	Benzothiazole	136.0221546	1	0.987783333	0.01229196	4.36538931
0.99_146.0928m/z	HMDB03464	M+H	C5H11N3O2	39.2	0	2.798248644	99.36112081	http://nonlinear.com/redirect/outbound?p=hmdb&param=HMDB03464	4-Guanidinobutanoic acid	146.092809	1	0.994916667	0	26.50969295
0.99_153.9984m/z	HMDB03585	M+H	C3H7NO2S2	36.8	0	-4.698128986	89.6858729	http://nonlinear.com/redirect/outbound?p=hmdb&param=HMDB03585	Thiocysteine	153.9983781	1	0.994916667	2.57E-09	1.890317288
0.99_158.1180m/z	HMDB14447	M+H	C8H15NO2	37.8	0	2.674636196	92.29977685	http://nonlinear.com/redirect/outbound?p=hmdb&param=HMDB14447	Tranexamic Acid	158.1179754	1	0.987783333	1.19E-14	2.301698668
0.99_158.1180m/z	HMDB33433	M+H	C8H15NO2	37.8	0	2.674636195	92.29977685	http://nonlinear.com/redirect/outbound?p=hmdb&param=HMDB33433	(S)-Homostachydrine	158.1179754	1	0.987783333	1.19E-14	2.301698668
0.99_176.0925m/z	HMDB02201	M+H	C7H13NO4	37.4	0	4.51127743	92.0990101	http://nonlinear.com/redirect/outbound?p=hmdb&param=HMDB02201	N-Carboxyethyl-g-aminobutyric acid	176.0925242	1	0.994916667	3.20E-08	1.696194633
0.99_176.0925m/z	HMDB34252	M+H	C7H13NO4	37.4	0	4.51127743	92.0990101	http://nonlinear.com/redirect/outbound?p=hmdb&param=HMDB34252	2-Aminoheptanedioic acid	176.0925242	1	0.994916667	3.20E-08	1.696194633
0.99_176.0925m/z	HMDB36383	M+H	C7H13NO4	37.4	0	4.51127743	92.0990101	http://nonlinear.com/redirect/outbound?p=hmdb&param=HMDB36383	Calystegine B5	176.0925242	1	0.994916667	3.20E-08	1.696194633
0.99_176.0925m/z	HMDB38594	M+H	C7H13NO4	37.4	0	4.51127743	92.0990101	http://nonlinear.com/redirect/outbound?p=hmdb&param=HMDB38594	Calystegine B2	176.0925242	1	0.994916667	3.20E-08	1.696194633
0.99_182.0802m/z	HMDB12883	M+H	C9H11NO3	32.8	0	-5.223369168	70.24344815	http://nonlinear.com/redirect/outbound?p=hmdb&param=HMDB12883	Adrenochrome o-semiquinone	182.0802238	1	0.994916667	0	2.542803405
0.99_182.0802m/z	HMDB03831	M+H	C9H11NO3	32.8	0	-5.223369168	70.24344815	http://nonlinear.com/redirect/outbound?p=hmdb&param=HMDB03831	Beta-Tyrosine	182.0802238	1	0.994916667	0	2.542803405
0.99_182.0802m/z	HMDB00158	M+H	C9H11NO3	32.8	0	-5.223369168	70.24344815	http://nonlinear.com/redirect/outbound?p=hmdb&param=HMDB00158	L-Tyrosine	182.0802238	1	0.994916667	0	2.542803405
0.99_182.0802m/z	HMDB06050	M+H	C9H11NO3	32.8	0	-5.223369168	70.24344815	http://nonlinear.com/redirect/outbound?p=hmdb&param=HMDB06050	o-Tyrosine	182.0802238	1	0.994916667	0	2.542803405
0.99_182.0802m/z	HMDB59720	M+H	C9H11NO3	32.8	0	-5.223369168	70.24344815	http://nonlinear.com/redirect/outbound?p=hmdb&param=HMDB59720	Meta-Tyrosine	182.0802238	1	0.994916667	0	2.542803405
0.99_182.0802m/z	HMDB01119	M+H	C9H11NO3	32.8	0	-5.223369168	70.24344815	http://nonlinear.com/redirect/outbound?p=hmdb&param=HMDB01119	4-Hydroxy-4-(3-pyridyl)-butanoic acid	182.0802238	1	0.994916667	0	2.542803405
0.99_182.0802m/z	HMDB60280	M+H	C9H11NO3	32.8	0	-5.223369168	70.24344815	http://nonlinear.com/redirect/outbound?p=hmdb&param=HMDB60280	4,6,7-Trihydroxy-1,2,3,4-tetrahydroisoquinoline	182.0802238	1	0.994916667	0	2.542803405
0.99_182.0802m/z	HMDB02184	M+H	C9H11NO3	32.8	0	-5.223369168	70.24344815	http://nonlinear.com/redirect/outbound?p=hmdb&param=HMDB02184	L-Threo-3-Phenylserine	182.0802238	1	0.994916667	0	2.542803405
0.99_189.0870m/z	HMDB28842	M+H	C7H12N2O4	39.3	0	0.137861164	96.52342964	http://nonlinear.com/redirect/outbound?p=hmdb&param=HMDB28842	Glycyl-Hydroxyproline	189.0870092	1	0.994916667	0	2.233898311
0.99_189.0870m/z	HMDB11173	M+H	C7H12N2O4	39.3	0	0.137861164	96.52342964	http://nonlinear.com/redirect/outbound?p=hmdb&param=HMDB11173	L-glycyl-L-hydroxyproline	189.0870092	1	0.994916667	0	2.233898311
0.99_189.0870m/z	HMDB06029	M+H	C7H12N2O4	39.3	0	0.137861164	96.52342964	http://nonlinear.com/redirect/outbound?p=hmdb&param=HMDB06029	N-Acetylglutamine	189.0870092	1	0.994916667	0	2.233898311
0.99_217.1308m/z	HMDB04620	M+H	C8H16N4O3	37.4	0	6.040692782	94.09734357	http://nonlinear.com/redirect/outbound?p=hmdb&param=HMDB04620	N-a-Acetyl-L-arginine	217.1308224	1	0.994916667	1.30E-08	2.000100279
0.99_234.0868m/z	HMDB28828	M+H	C8H13N2O6	36.7	0	9.107322933	93.43205741	http://nonlinear.com/redirect/outbound?p=hmdb&param=HMDB28828	Glutamyl-Serine	234.0867603	1	0.994916667	1.87E-14	1.828677871
0.99_234.0868m/z	HMDB29038	M+H	C8H13N2O6	36.7	0	9.107322933	93.43205741	http://nonlinear.com/redirect/outbound?p=hmdb&param=HMDB29038	Serinyl-Glutamate	234.0867603	1	0.994916667	1.87E-14	1.828677871
0.99_241.0326m/z	HMDB00192	M+H	C6H12N2O4S2	36.1	0	5.982450914	87.23134778	http://nonlinear.com/redirect/outbound?p=hmdb&param=HMDB00192	L-Cystine	241.0325612	1	0.994916667	5.15E-11	1.389312257
0.99_245.1494m/z	HMDB28866	M+H	C11H20N2O4	37.2	0	-0.686993147	86.63644239	http://nonlinear.com/redirect/outbound?p=hmdb&param=HMDB28866	Hydroxyprolyl-Isoleucine	245.1494158	1	0.994916667	0	3.905972376
0.99_245.1494m/z	HMDB28867	M+H	C11H20N2O4	37.2	0	-0.686993147	86.63644239	http://nonlinear.com/redirect/outbound?p=hmdb&param=HMDB28867	Hydroxyprolyl-Leucine	245.1494158	1	0.994916667	0	3.905972376
0.99_245.1494m/z	HMDB28930	M+H	C11H20N2O4	37.2	0	-0.686993147	86.63644239	http://nonlinear.com/redirect/outbound?p=hmdb&param=HMDB28930	Leucyl-Hydroxyproline	245.1494158	1	0.994916667	0	3.905972376
0.99_245.1494m/z	HMDB28908	M+H	C11H20N2O4	37.2	0	-0.686993147	86.63644239	http://nonlinear.com/redirect/outbound?p=hmdb&param=HMDB28908	Isoleucyl-Hydroxyproline	245.1494158	1	0.994916667	0	3.905972376
0.99_251.1053m/z	HMDB28983	M+H	C9H18N2O4S	34.1	0	-2.733835389	73.85449367	http://nonlinear.com/redirect/outbound?p=hmdb&param=HMDB28983	Methionyl-Threonine	251.1053208	1	0.987783333	2.13E-14	1.970196579
0.99_251.1053m/z	HMDB29067	M+H	C9H18N2O4S	34.1	0	-2.733835389	73.85449367	http://nonlinear.com/redirect/outbound?p=hmdb&param=HMDB29067	Threoninyl-Methionine	251.1053208	1	0.987783333	2.13E-14	1.970196579
0.99_253.0983m/z	HMDB14397	M+H	C15H12N2O2	36	0	4.701493615	85.47650423	http://nonlinear.com/redirect/outbound?p=hmdb&param=HMDB14397	Phenytoin	253.0983393	1	0.994916667	1.62E-14	1.83389947
0.99_253.0983m/z	HMDB38571	M+H	C15H12N2O2	36	0	4.701493615	85.47650423	http://nonlinear.com/redirect/outbound?p=hmdb&param=HMDB38571	Methylhalfordinol	253.0983393	1	0.994916667	1.62E-14	1.83389947
0.99_253.0983m/z	HMDB14914	M+H	C15H12N2O2	36	0	4.701493615	85.47650423	http://nonlinear.com/redirect/outbound?p=hmdb&param=HMDB14914	Oxcarbazepine	253.0983393	1	0.994916667	1.62E-14	1.83389947
0.99_253.0983m/z	HMDB60651	M+H	C15H12N2O2	36	0	4.701493615	85.47650423	http://nonlinear.com/redirect/outbound?p=hmdb&param=HMDB60651	2-Hydroxycarbamazepine	253.0983393	1	0.994916667	1.62E-14	1.83389947
0.99_253.0983m/z	HMDB60658	M+H	C15H12N2O2	36	0	4.701493615	85.47650423	http://nonlinear.com/redirect/outbound?p=hmdb&param=HMDB60658	Carbamazepine-10,11-epoxide	253.0983393	1	0.994916667	1.62E-14	1.83389947
0.99_253.0983m/z	HMDB60653	M+H	C15H12N2O2	36	0	4.701493615	85.47650423	http://nonlinear.com/redirect/outbound?p=hmdb&param=HMDB60653	3-Hydroxycarbamazepine	253.0983393	1	0.994916667	1.62E-14	1.83389947
0.99_253.0983m/z	HMDB38161	M+H	C14H17ClO2	36.9	0	-2.557211446	87.55397061	http://nonlinear.com/redirect/outbound?p=hmdb&param=HMDB38161	Pterosin J	253.0983393	1	0.994916667	1.62E-14	1.83389947
0.99_258.1092m/z	HMDB00982	M+H	C10H15N3O5	37.2	0	3.078953525	89.55592525	http://nonlinear.com/redirect/outbound?p=hmdb&param=HMDB00982	5-Methylcytidine	258.1092386	1	0.994916667	0	2.012664794
0.99_258.1092m/z	HMDB39229	M+H	C10H15N3O5	37.2	0	3.078953525	89.55592525	http://nonlinear.com/redirect/outbound?p=hmdb&param=HMDB39229	Pyro-L-glutaminyl-L-glutamine	258.1092386	1	0.994916667	0	2.012664794
0.99_258.1092m/z	HMDB00086	M+H	C8H20NO6P	37.6	0	-3.35195756	91.89644679	http://nonlinear.com/redirect/outbound?p=hmdb&param=HMDB00086	Glycerophosphocholine	258.1092386	1	0.994916667	0	2.012664794
0.99_268.0674m/z	HMDB01410	M+H	C9H9N5O5	32.8	0	-1.054779114	65.04336812	http://nonlinear.com/redirect/outbound?p=hmdb&param=HMDB01410	2-Amino-4-oxo-6-(1',2'-dioxoprolyl)-7,8-dihydroxypteridine	268.0673632	1	0.994916667	2.44E-15	6.335364027
0.99_268.0775m/z	HMDB14408	M+H	C11H13N3O3S	32	0	9.316119337	70.31685387	http://nonlinear.com/redirect/outbound?p=hmdb&param=HMDB14408	Sulfisoxazole	268.0775268	1	0.987783333	0	2.487739058
0.99_268.0775m/z	HMDB15688	M+H	C11H13N3O3S	32	0	9.316119337	70.31685387	http://nonlinear.com/redirect/outbound?p=hmdb&param=HMDB15688	Sulfamoxole	268.0775268	1	0.987783333	0	2.487739058
0.99_270.1195m/z	HMDB28880	M+H	C10H15N5O4	39.2	0	-0.504317391	96.76534236	http://nonlinear.com/redirect/outbound?p=hmdb&param=HMDB28880	Histidinyl-Asparagine	270.1195447	1	0.994916667	5.10E-10	1.947300184
0.99_270.1195m/z	HMDB28733	M+H	C10H15N5O4	39.2	0	-0.504317391	96.76534236	http://nonlinear.com/redirect/outbound?p=hmdb&param=HMDB28733	Asparaginyl-Histidine	270.1195447	1	0.994916667	5.10E-10	1.947300184
0.99_286.1399m/z	HMDB15692	M+H	C16H19N3S	36.8	0	9.23920596	94.0787963	http://nonlinear.com/redirect/outbound?p=hmdb&param=HMDB15692	Isothipendyl	286.1398794	1	0.994916667	0	2.903152748
0.99_286.1399m/z	HMDB02171	M+H	C12H19N3O5	38.7	0	0.46391316	93.93491594	http://nonlinear.com/redirect/outbound?p=hmdb&param=HMDB02171	Glycylprolylhydroxyproline	286.1398794	1	0.994916667	0	2.903152748
0.99_291.1451m/z	HMDB31767	M+H	C14H18N4O3	36.7	0	-0.309433419	83.67958591	http://nonlinear.com/redirect/outbound?p=hmdb&param=HMDB31767	Benomyl	291.1450771	1	0.994916667	3.07E-06	1.616297535
0.99_291.1451m/z	HMDB14583	M+H	C14H18N4O3	36.7	0	-0.309433419	83.67958591	http://nonlinear.com/redirect/outbound?p=hmdb&param=HMDB14583	Trimethoprim	291.1450771	1	0.994916667	3.07E-06	1.616297535
0.99_291.1451m/z	HMDB33348	M+H	C16H20NO4	35.5	0	-4.937104314	83.194279	http://nonlinear.com/redirect/outbound?p=hmdb&param=HMDB33348	Rutalinium	291.1450771	1	0.994916667	3.07E-06	1.616297535
0.99_291.1451m/z	HMDB33346	M+H	C16H20NO4	35.5	0	-4.937104314	83.194279	http://nonlinear.com/redirect/outbound?p=hmdb&param=HMDB33346	Ribalinium	291.1450771	1	0.994916667	3.07E-06	1.616297535
0.99_305.1366m/z	HMDB38696	M+H	C12H20N2O7	35	0	7.386693498	83.37255703	http://nonlinear.com/redirect/outbound?p=hmdb&param=HMDB38696	Deoxyfructosazine	305.1365739	1	0.987783333	0	7.338160171
0.99_305.1366m/z	HMDB34894	M+H	C12H20N2O7	35	0	7.386693498	83.37255703	http://nonlinear.com/redirect/outbound?p=hmdb&param=HMDB34894	2-(1,2,3,4-Tetrahydroxybutyl)-6-(2,3,4-trihydroxybutyl)pyrazine	305.1365739	1	0.987783333	0	7.338160171
0.99_305.1366m/z	HMDB33909	M+H	C12H20N2O7	35	0	7.386693498	83.37255703	http://nonlinear.com/redirect/outbound?p=hmdb&param=HMDB33909	2'-Deoxymugineic acid	305.1365739	1	0.987783333	0	7.338160171
0.99_305.1366m/z	HMDB37494	M+H	C17H20O5	36	0	-5.840435665	86.86498108	http://nonlinear.com/redirect/outbound?p=hmdb&param=HMDB37494	3'-Deoxyoleacein	305.1365739	1	0.987783333	0	7.338160171
0.99_305.1366m/z	HMDB35790	M+H	C17H20O5	36	0	-5.840435665	86.86498108	http://nonlinear.com/redirect/outbound?p=hmdb&param=HMDB35790	Matricarin	305.1365739	1	0.987783333	0	7.338160171
0.99_305.1366m/z	HMDB29305	M+H	C17H20O5	36	0	-5.840435665	86.86498108	http://nonlinear.com/redirect/outbound?p=hmdb&param=HMDB29305	p-HPEA-EDA	305.1365739	1	0.987783333	0	7.338160171
0.99_353.0700m/z	HMDB14939	M+H	C17H12ClF3N2O	31.9	0	10.51714009	70.83743174	http://nonlinear.com/redirect/outbound?p=hmdb&param=HMDB14939	Halazepam	353.0700045	1	0.987783333	6.22E-14	1.905202304
0.99_353.0700m/z	HMDB39720	M+H	C12H16O12	36.4	0	-4.112658565	86.58343198	http://nonlinear.com/redirect/outbound?p=hmdb&param=HMDB39720	a-L-threo-4-Hex-4-enopyranuronosyl-D-galacturonic acid	353.0700045	1	0.987783333	6.22E-14	1.905202304
0.99_358.1119m/z	HMDB29833	M+H	C15H19NO9	34.8	0	-3.670469753	78.13587511	http://nonlinear.com/redirect/outbound?p=hmdb&param=HMDB29833	Cyclodopa glucoside	358.1119469	1	0.994916667	0	3.576752239
0.99_358.1119m/z	HMDB37263	M+H	C15H19NO9	34.8	0	-3.670469753	78.13587511	http://nonlinear.com/redirect/outbound?p=hmdb&param=HMDB37263	HMBOA-Glc	358.1119469	1	0.994916667	0	3.576752239
0.99_375.0531m/z	HMDB13997	M+H	C18H15ClN2O3S	32.1	0	-9.001551141	70.2708596	http://nonlinear.com/redirect/outbound?p=hmdb&param=HMDB13997	6-Hydroxymethyletoricoxib	375.0531005	1	0.987783333	4.67E-09	2.746630952
0.99_375.0531m/z	HMDB60926	M+H	C18H15ClN2O3S	32.1	0	-9.001551141	70.2708596	http://nonlinear.com/redirect/outbound?p=hmdb&param=HMDB60926	Etoricoxib 1'-N'-oxide	375.0531005	1	0.987783333	4.67E-09	2.746630952
0.99_479.1590m/z	HMDB30470	M+H	C23H26O11	35.6	0	8.772959457	87.90780588	http://nonlinear.com/redirect/outbound?p=hmdb&param=HMDB30470	Lindleyin	479.1589828	1	0.987783333	3.47E-11	15.04897135
0.99_479.1590m/z	HMDB40721	M+H	C23H26O11	35.6	0	8.772959457	87.90780588	http://nonlinear.com/redirect/outbound?p=hmdb&param=HMDB40721	Eugenol O-[3,4,5-Trihydroxybenzoyl-(->6)-b-D-glucopyranoside]	479.1589828	1	0.987783333	3.47E-11	15.04897135
0.99_479.1590m/z	HMDB39378	M+H	C23H26O11	35.6	0	8.772959457	87.90780588	http://nonlinear.com/redirect/outbound?p=hmdb&param=HMDB39378	Isolindleyin	479.1589828	1	0.987783333	3.47E-11	15.04897135
0.99_479.1590m/z	HMDB29181	M+H	C23H26O11	35.6	0	8.772959457	87.90780588	http://nonlinear.com/redirect/outbound?p=hmdb&param=HMDB29181	4'-O-methyl-(-)-epicatechin-5-O-beta-glucuronide	479.1589828	1	0.987783333	3.47E-11	15.04897135
0.99_479.1590m/z	HMDB37482	M+H	C23H26O11	35.6	0	8.772959457	87.90780588	http://nonlinear.com/redirect/outbound?p=hmdb&param=HMDB37482	Persiconin	479.1589828	1	0.987783333	3.47E-11	15.04897135
0.99_479.1590m/z	HMDB29183	M+H	C23H26O11	35.6	0	8.772959457	87.90780588	http://nonlinear.com/redirect/outbound?p=hmdb&param=HMDB29183	4'-O-methyl-(-)-epicatechin-7-O-beta-glucuronide	479.1589828	1	0.987783333	3.47E-11	15.04897135
0.99_479.1590m/z	HMDB41398	M+H	C23H26O11	35.6	0	8.772959457	87.90780588	http://nonlinear.com/redirect/outbound?p=hmdb&param=HMDB41398	Persicogenin 3'-glucoside	479.1589828	1	0.987783333	3.47E-11	15.04897135
0.99_546.2086m/z	HMDB41622	M+H	C20H35NO16	36	0	10.48201766	91.43732205	http://nonlinear.com/redirect/outbound?p=hmdb&param=HMDB41622	N-Acetylgalactosaminyl lactose	546.2085752	1	0.987783333	0	7.775966612
0.99_546.2086m/z	HMDB06592	M+H	C20H35NO16	36	0	10.48201766	91.43732205	http://nonlinear.com/redirect/outbound?p=hmdb&param=HMDB06592	Lacto-N-triaose	546.2085752	1	0.987783333	0	7.775966612
0.99_546.2086m/z	HMDB39750	M+H	C20H35NO16	36	0	10.48201766	91.43732205	http://nonlinear.com/redirect/outbound?p=hmdb&param=HMDB39750	Lacto-N-triose I	546.2085752	1	0.987783333	0	7.775966612
1.00_130.0499m/z	HMDB01843	M+H	C5H7NO3	39.5	0	0.55819978	98.0694877	http://nonlinear.com/redirect/outbound?p=hmdb&param=HMDB01843	N-Acryloylglycine	130.0499416	1	1.002066667	0	2.168653079
1.00_130.0499m/z	HMDB01369	M+H	C5H7NO3	39.5	0	0.55819978	98.0694877	http://nonlinear.com/redirect/outbound?p=hmdb&param=HMDB01369	Pyrroline hydroxycarboxylic acid	130.0499416	1	1.002066667	0	2.168653079
1.00_130.0499m/z	HMDB02234	M+H	C5H7NO3	39.5	0	0.55819978	98.0694877	http://nonlinear.com/redirect/outbound?p=hmdb&param=HMDB02234	1-Pyrroline-4-hydroxy-2-carboxylate	130.0499416	1	1.002066667	0	2.168653079
1.00_130.0499m/z	HMDB60262	M+H	C5H7NO3	39.5	0	0.55819978	98.0694877	http://nonlinear.com/redirect/outbound?p=hmdb&param=HMDB60262	5-Oxoprolinate	130.0499416	1	1.002066667	0	2.168653079
1.00_130.0499m/z	HMDB00267	M+H	C5H7NO3	39.5	0	0.55819978	98.0694877	http://nonlinear.com/redirect/outbound?p=hmdb&param=HMDB00267	Pyroglutamic acid	130.0499416	1	1.002066667	0	2.168653079
1.00_130.0499m/z	HMDB61093	M+H	C5H7NO3	39.5	0	0.55819978	98.0694877	http://nonlinear.com/redirect/outbound?p=hmdb&param=HMDB61093	dimethadione	130.0499416	1	1.002066667	0	2.168653079
1.00_130.0499m/z	HMDB00805	M+H	C5H7NO3	39.5	0	0.55819978	98.0694877	http://nonlinear.com/redirect/outbound?p=hmdb&param=HMDB00805	Pyrrolidonecarboxylic acid	130.0499416	1	1.002066667	0	2.168653079
1.00_176.1192m/z	HMDB06543	M+H	C10H13N3	37.6	0	5.340827947	93.93865829	http://nonlinear.com/redirect/outbound?p=hmdb&param=HMDB06543	Debrisoquine	176.1191591	1	1.002066667	4.61E-09	2.129402234
1.02_303.0583m/z	HMDB15380	M+H	C14H10N2O6	35.2	0	-9.50600362	86.60567035	http://nonlinear.com/redirect/outbound?p=hmdb&param=HMDB15380	Olsalazine	303.0582912	1	1.023483333	0	3.661973068
1.04_152.0579m/z	HMDB00132	M+H	C5H5N5O	32.2	0	8.06341549	70.22105247	http://nonlinear.com/redirect/outbound?p=hmdb&param=HMDB00132	Guanine	152.0579042	1	1.037766667	2.19E-14	3.28117294
1.04_152.0579m/z	HMDB00542	M+H	C5H5N5O	32.2	0	8.06341549	70.22105247	http://nonlinear.com/redirect/outbound?p=hmdb&param=HMDB00542	8-Hydroxyadenine	152.0579042	1	1.037766667	2.19E-14	3.28117294
1.04_152.0579m/z	HMDB00403	M+H	C5H5N5O	32.2	0	8.06341549	70.22105247	http://nonlinear.com/redirect/outbound?p=hmdb&param=HMDB00403	2-Hydroxyadenine	152.0579042	1	1.037766667	2.19E-14	3.28117294
1.04_174.1120m/z	HMDB11756	M+H	C8H15NO3	21.1	0	-2.795625637	8.802526381	http://nonlinear.com/redirect/outbound?p=hmdb&param=HMDB11756	N-Acetylleucine	174.1119858	1	1.037766667	1.37E-05	2.392818674
1.04_174.1120m/z	HMDB00747	M+H	C8H15NO3	21.1	0	-2.795625637	8.802526381	http://nonlinear.com/redirect/outbound?p=hmdb&param=HMDB00747	Isovalerylalanine	174.1119858	1	1.037766667	1.37E-05	2.392818674
1.04_174.1120m/z	HMDB02087	M+H	C8H15NO3	21.1	0	-2.795625637	8.802526381	http://nonlinear.com/redirect/outbound?p=hmdb&param=HMDB02087	Isovalerylsarcosine	174.1119858	1	1.037766667	1.37E-05	2.392818674
1.04_174.1120m/z	HMDB00701	M+H	C8H15NO3	21.1	0	-2.795625637	8.802526381	http://nonlinear.com/redirect/outbound?p=hmdb&param=HMDB00701	Hexanoylglycine	174.1119858	1	1.037766667	1.37E-05	2.392818674
1.05_212.0566m/z	HMDB11639	M+H	C9H9NO5	35.7	0	6.022638771	85.12843454	http://nonlinear.com/redirect/outbound?p=hmdb&param=HMDB11639	Topaquinone	212.0566199	1	1.05205	1.25E-08	2.252425939
1.05_212.0566m/z	HMDB59999	M+H	C9H9NO5	35.7	0	6.022638771	85.12843454	http://nonlinear.com/redirect/outbound?p=hmdb&param=HMDB59999	Gentisuric acid	212.0566199	1	1.05205	1.25E-08	2.252425939
1.05_212.0566m/z	HMDB29842	M+H	C9H9NO5	35.7	0	6.022638771	85.12843454	http://nonlinear.com/redirect/outbound?p=hmdb&param=HMDB29842	Betalamic acid	212.0566199	1	1.05205	1.25E-08	2.252425939
1.05_212.0566m/z	HMDB34864	M+H	C9H9NO5	35.7	0	6.022638771	85.12843454	http://nonlinear.com/redirect/outbound?p=hmdb&param=HMDB34864	2,4-Dihydroxy-7-methoxy-2H-1,4-benzoxazin-3(4H)-one	212.0566199	1	1.05205	1.25E-08	2.252425939
1.06_217.1305m/z	HMDB04620	M+H	C8H16N4O3	38	0	4.401534673	95.31707894	http://nonlinear.com/redirect/outbound?p=hmdb&param=HMDB04620	N-a-Acetyl-L-arginine	217.1304681	1	1.059183333	0	2.723101018
1.08_158.0814m/z	HMDB00459	M+H	C7H11NO3	39.5	0	1.580328375	99.30750486	http://nonlinear.com/redirect/outbound?p=hmdb&param=HMDB00459	3-Methylcrotonylglycine	158.0814179	1	1.076383333	7.55E-15	2.332685692
1.08_158.0814m/z	HMDB14755	M+H	C7H11NO3	39.5	0	1.580328375	99.30750486	http://nonlinear.com/redirect/outbound?p=hmdb&param=HMDB14755	Paramethadione	158.0814179	1	1.076383333	7.55E-15	2.332685692
1.08_158.0814m/z	HMDB00959	M+H	C7H11NO3	39.5	0	1.580328375	99.30750486	http://nonlinear.com/redirect/outbound?p=hmdb&param=HMDB00959	Tiglylglycine	158.0814179	1	1.076383333	7.55E-15	2.332685692
1.08_182.0825m/z	HMDB12883	M+H	C9H11NO3	36.6	0	7.463678992	91.59045722	http://nonlinear.com/redirect/outbound?p=hmdb&param=HMDB12883	Adrenochrome o-semiquinone	182.0825211	1	1.076383333	0	3.147109013
1.08_182.0825m/z	HMDB03831	M+H	C9H11NO3	36.6	0	7.463678992	91.59045722	http://nonlinear.com/redirect/outbound?p=hmdb&param=HMDB03831	Beta-Tyrosine	182.0825211	1	1.076383333	0	3.147109013
1.08_182.0825m/z	HMDB00158	M+H	C9H11NO3	36.6	0	7.463678992	91.59045722	http://nonlinear.com/redirect/outbound?p=hmdb&param=HMDB00158	L-Tyrosine	182.0825211	1	1.076383333	0	3.147109013
1.08_182.0825m/z	HMDB06050	M+H	C9H11NO3	36.6	0	7.463678992	91.59045722	http://nonlinear.com/redirect/outbound?p=hmdb&param=HMDB06050	o-Tyrosine	182.0825211	1	1.076383333	0	3.147109013
1.08_182.0825m/z	HMDB59720	M+H	C9H11NO3	36.6	0	7.463678992	91.59045722	http://nonlinear.com/redirect/outbound?p=hmdb&param=HMDB59720	Meta-Tyrosine	182.0825211	1	1.076383333	0	3.147109013
1.08_182.0825m/z	HMDB01119	M+H	C9H11NO3	36.6	0	7.463678992	91.59045722	http://nonlinear.com/redirect/outbound?p=hmdb&param=HMDB01119	4-Hydroxy-4-(3-pyridyl)-butanoic acid	182.0825211	1	1.076383333	0	3.147109013
1.08_182.0825m/z	HMDB60280	M+H	C9H11NO3	36.6	0	7.463678992	91.59045722	http://nonlinear.com/redirect/outbound?p=hmdb&param=HMDB60280	4,6,7-Trihydroxy-1,2,3,4-tetrahydroisoquinoline	182.0825211	1	1.076383333	0	3.147109013
1.08_182.0825m/z	HMDB02184	M+H	C9H11NO3	36.6	0	7.463678992	91.59045722	http://nonlinear.com/redirect/outbound?p=hmdb&param=HMDB02184	L-Threo-3-Phenylserine	182.0825211	1	1.076383333	0	3.147109013
1.08_212.0696m/z	HMDB30216	M+H	C13H9NO2	33.5	0	-4.76208441	73.12665862	http://nonlinear.com/redirect/outbound?p=hmdb&param=HMDB30216	Mukonal	212.0695999	1	1.076383333	1.99E-11	3.125401133
1.08_556.2742m/z	HMDB01045	M+H	C28H37N5O7	37.6	0	-4.205409481	92.75553493	http://nonlinear.com/redirect/outbound?p=hmdb&param=HMDB01045	Enkephalin L	556.2742398	1	1.076383333	0	14.40136423
1.09_158.1177m/z	HMDB14447	M+H	C8H15NO2	38.5	0	1.144163748	94.04943667	http://nonlinear.com/redirect/outbound?p=hmdb&param=HMDB14447	Tranexamic Acid	158.1177349	1	1.090666667	0	2.803928824
1.09_158.1177m/z	HMDB33433	M+H	C8H15NO2	38.5	0	1.144163748	94.04943667	http://nonlinear.com/redirect/outbound?p=hmdb&param=HMDB33433	(S)-Homostachydrine	158.1177349	1	1.090666667	0	2.803928824
1.09_227.0557m/z	HMDB12199	M+H	C10H10O6	26.4	0	3.014034325	35.40169709	http://nonlinear.com/redirect/outbound?p=hmdb&param=HMDB12199	Chorismate	227.0556958	1	1.090666667	9.01E-12	2.37876551
1.09_227.0557m/z	HMDB12283	M+H	C10H10O6	26.4	0	3.014034325	35.40169709	http://nonlinear.com/redirect/outbound?p=hmdb&param=HMDB12283	Prephenate	227.0556958	1	1.090666667	9.01E-12	2.37876551
1.09_227.0557m/z	HMDB33893	M+H	C10H10O6	26.4	0	3.014034324	35.40169709	http://nonlinear.com/redirect/outbound?p=hmdb&param=HMDB33893	4,5-Dimethoxy-1,2-benzenedicarboxylic acid	227.0556958	1	1.090666667	9.01E-12	2.37876551
1.09_227.0557m/z	HMDB33842	M+H	C10H10O6	26.4	0	3.014034324	35.40169709	http://nonlinear.com/redirect/outbound?p=hmdb&param=HMDB33842	3,4-Dimethoxy-1,2-benzenedicarboxylic acid	227.0556958	1	1.090666667	9.01E-12	2.37876551
1.09_249.0926m/z	HMDB14350	M+H	C12H13ClN4	31.3	0	9.829756664	67.17760148	http://nonlinear.com/redirect/outbound?p=hmdb&param=HMDB14350	Pyrimethamine	249.0925892	1	1.090666667	2.33E-09	1.934385083
1.09_249.0926m/z	HMDB60321	M+H	C17H12O2	35.1	0	6.381339226	82.92189649	http://nonlinear.com/redirect/outbound?p=hmdb&param=HMDB60321	1-Hydroxy-6-methoxypyrene	249.0925892	1	1.090666667	2.33E-09	1.934385083
1.09_257.1122m/z	HMDB11648	M+H	C11H16N2O5	28	0	-3.913896216	44.78704971	http://nonlinear.com/redirect/outbound?p=hmdb&param=HMDB11648	1-(beta-D-Ribofuranosyl)-1,4-dihydronicotinamide	257.1121957	1	1.090666667	0	1.846248624
1.09_370.1255m/z	HMDB29401	M+H	C20H19NO6	34.6	0	-8.03645325	81.81520283	http://nonlinear.com/redirect/outbound?p=hmdb&param=HMDB29401	Ochratoxin B	370.1255473	1	1.090666667	0	3.342346451
1.09_370.1255m/z	HMDB29360	M+H	C20H19NO6	34.6	0	-8.03645325	81.81520283	http://nonlinear.com/redirect/outbound?p=hmdb&param=HMDB29360	Isorheagenine	370.1255473	1	1.090666667	0	3.342346451
1.10_115.0503m/z	HMDB03646	M+H	C4H6N2O2	39.1	0	0.638296756	96.21482991	http://nonlinear.com/redirect/outbound?p=hmdb&param=HMDB03646	N-Methylhydantoin	115.0502767	1	1.10495	1.05E-12	1.947472578
1.10_115.0503m/z	HMDB60245	M+H	C4H6N2O2	39.1	0	0.638296756	96.21482991	http://nonlinear.com/redirect/outbound?p=hmdb&param=HMDB60245	L-3-Cyanoalanine	115.0502767	1	1.10495	1.05E-12	1.947472578
1.10_115.0503m/z	HMDB00076	M+H	C4H6N2O2	39.1	0	0.638296756	96.21482991	http://nonlinear.com/redirect/outbound?p=hmdb&param=HMDB00076	Dihydrouracil	115.0502767	1	1.10495	1.05E-12	1.947472578
1.10_130.0502m/z	HMDB01843	M+H	C5H7NO3	38.9	0	2.687085451	97.64464685	http://nonlinear.com/redirect/outbound?p=hmdb&param=HMDB01843	N-Acryloylglycine	130.0502163	1	1.10495	3.35E-12	2.203188788
1.10_130.0502m/z	HMDB01369	M+H	C5H7NO3	38.9	0	2.687085451	97.64464685	http://nonlinear.com/redirect/outbound?p=hmdb&param=HMDB01369	Pyrroline hydroxycarboxylic acid	130.0502163	1	1.10495	3.35E-12	2.203188788
1.10_130.0502m/z	HMDB02234	M+H	C5H7NO3	38.9	0	2.687085451	97.64464685	http://nonlinear.com/redirect/outbound?p=hmdb&param=HMDB02234	1-Pyrroline-4-hydroxy-2-carboxylate	130.0502163	1	1.10495	3.35E-12	2.203188788
1.10_130.0502m/z	HMDB60262	M+H	C5H7NO3	38.9	0	2.687085451	97.64464685	http://nonlinear.com/redirect/outbound?p=hmdb&param=HMDB60262	5-Oxoprolinate	130.0502163	1	1.10495	3.35E-12	2.203188788
1.10_130.0502m/z	HMDB00267	M+H	C5H7NO3	38.9	0	2.687085451	97.64464685	http://nonlinear.com/redirect/outbound?p=hmdb&param=HMDB00267	Pyroglutamic acid	130.0502163	1	1.10495	3.35E-12	2.203188788
1.10_130.0502m/z	HMDB61093	M+H	C5H7NO3	38.9	0	2.687085451	97.64464685	http://nonlinear.com/redirect/outbound?p=hmdb&param=HMDB61093	dimethadione	130.0502163	1	1.10495	3.35E-12	2.203188788
1.10_130.0502m/z	HMDB00805	M+H	C5H7NO3	38.9	0	2.687085451	97.64464685	http://nonlinear.com/redirect/outbound?p=hmdb&param=HMDB00805	Pyrrolidonecarboxylic acid	130.0502163	1	1.10495	3.35E-12	2.203188788
1.10_156.1004m/z	HMDB30353	M+H	C8H13NO2	31.7	0	-9.591513408	69.21709729	http://nonlinear.com/redirect/outbound?p=hmdb&param=HMDB30353	Arecoline	156.1004175	1	1.10495	2.66E-15	1.891185854
1.10_172.0603m/z	HMDB12289	M+H	C7H9NO4	38.5	0	-0.790864307	93.35463212	http://nonlinear.com/redirect/outbound?p=hmdb&param=HMDB12289	Tetrahydrodipicolinate	172.0602989	1	1.10495	9.33E-15	2.029934774
1.10_186.1139m/z	HMDB06548	M+H	C9H15NO3	36.6	0	7.67690365	91.47655429	http://nonlinear.com/redirect/outbound?p=hmdb&param=HMDB06548	Ecgonine	186.1138908	1	1.0978	1.64E-10	2.254474672
1.10_186.1139m/z	HMDB06348	M+H	C9H15NO3	36.6	0	7.67690365	91.47655429	http://nonlinear.com/redirect/outbound?p=hmdb&param=HMDB06348	Pseudoecgonine	186.1138908	1	1.0978	1.64E-10	2.254474672
1.10_256.0594m/z	HMDB40292	M+H	C9H10ClN5O2	30.6	0	-0.77557864	54.11405958	http://nonlinear.com/redirect/outbound?p=hmdb&param=HMDB40292	Imidacloprid	256.0593809	1	1.10495	0	6.542312246
1.11_125.0350m/z	HMDB59734	M+H	C5H4N2O2	38	0	3.340113365	94.13342436	http://nonlinear.com/redirect/outbound?p=hmdb&param=HMDB59734	Pyrazin-2-carboxylic acid	125.0349681	1	1.112083333	1.24E-12	1.81103957
1.11_142.1222m/z	HMDB39840	M+H	C8H15NO	37.5	0	-2.908060997	91.06441695	http://nonlinear.com/redirect/outbound?p=hmdb&param=HMDB39840	3-(1-Pyrrolidinyl)-2-butanone	142.1222302	1	1.112083333	1.94E-14	4.108604947
1.11_142.1222m/z	HMDB33364	M+H	C8H15NO	37.5	0	-2.908060997	91.06441695	http://nonlinear.com/redirect/outbound?p=hmdb&param=HMDB33364	Conhydrinone	142.1222302	1	1.112083333	1.94E-14	4.108604947
1.11_142.1222m/z	HMDB39839	M+H	C8H15NO	37.5	0	-2.908060997	91.06441695	http://nonlinear.com/redirect/outbound?p=hmdb&param=HMDB39839	1-(1-Pyrrolidinyl)-2-butanone	142.1222302	1	1.112083333	1.94E-14	4.108604947
1.11_142.1222m/z	HMDB30338	M+H	C8H15NO	37.5	0	-2.908060997	91.06441695	http://nonlinear.com/redirect/outbound?p=hmdb&param=HMDB30338	Physoperuvine	142.1222302	1	1.112083333	1.94E-14	4.108604947
1.11_142.1222m/z	HMDB30325	M+H	C8H15NO	37.5	0	-2.908060997	91.06441695	http://nonlinear.com/redirect/outbound?p=hmdb&param=HMDB30325	(±)-Pelletierine	142.1222302	1	1.112083333	1.94E-14	4.108604947
1.11_142.1222m/z	HMDB30324	M+H	C8H15NO	37.5	0	-2.908060997	91.06441695	http://nonlinear.com/redirect/outbound?p=hmdb&param=HMDB30324	(R)-Pelletierine	142.1222302	1	1.112083333	1.94E-14	4.108604947
1.11_147.0770m/z	HMDB28687	M+H	C5H10N2O3	38	0	3.87259424	94.5647433	http://nonlinear.com/redirect/outbound?p=hmdb&param=HMDB28687	Alanyl-Glycine	147.0769843	1	1.112083333	1.89E-15	1.995151876
1.11_147.0770m/z	HMDB06899	M+H	C5H10N2O3	38	0	3.87259424	94.5647433	http://nonlinear.com/redirect/outbound?p=hmdb&param=HMDB06899	Alanylglycine	147.0769843	1	1.112083333	1.89E-15	1.995151876
1.11_147.0770m/z	HMDB00641	M+H	C5H10N2O3	38	0	3.87259424	94.5647433	http://nonlinear.com/redirect/outbound?p=hmdb&param=HMDB00641	L-Glutamine	147.0769843	1	1.112083333	1.89E-15	1.995151876
1.11_147.0770m/z	HMDB02031	M+H	C5H10N2O3	38	0	3.87259424	94.5647433	http://nonlinear.com/redirect/outbound?p=hmdb&param=HMDB02031	Ureidoisobutyric acid	147.0769843	1	1.112083333	1.89E-15	1.995151876
1.11_147.0770m/z	HMDB03423	M+H	C5H10N2O3	38	0	3.87259424	94.5647433	http://nonlinear.com/redirect/outbound?p=hmdb&param=HMDB03423	D-Glutamine	147.0769843	1	1.112083333	1.89E-15	1.995151876
1.11_155.0454m/z	HMDB12209	M+H	C4H11O4P	36.8	0	-8.627244051	93.72733045	http://nonlinear.com/redirect/outbound?p=hmdb&param=HMDB12209	Diethylphosphate	155.045443	1	1.112083333	3.38E-11	1.941852554
1.11_163.0503m/z	HMDB32927	M+H	C8H6N2O2	39	0	0.712665864	95.64903125	http://nonlinear.com/redirect/outbound?p=hmdb&param=HMDB32927	Quindoxin	163.0503194	1	1.112083333	6.39E-11	1.591005213
1.11_181.0604m/z	HMDB03269	M+H	C8H8N2O3	39.2	0	-1.885058904	98.427104	http://nonlinear.com/redirect/outbound?p=hmdb&param=HMDB03269	Nicotinuric acid	181.0604291	1	1.112083333	4.30E-11	1.624525639
1.11_181.0604m/z	HMDB41912	M+H	C8H8N2O3	39.2	0	-1.885058904	98.427104	http://nonlinear.com/redirect/outbound?p=hmdb&param=HMDB41912	Isonicotinylglycine	181.0604291	1	1.112083333	4.30E-11	1.624525639
1.11_181.0604m/z	HMDB59766	M+H	C8H8N2O3	39.2	0	-1.885058904	98.427104	http://nonlinear.com/redirect/outbound?p=hmdb&param=HMDB59766	Picolinoylglycine	181.0604291	1	1.112083333	4.30E-11	1.624525639
1.11_191.0455m/z	HMDB15491	M+H	C9H6N2O3	38.5	0	1.981576781	94.9097738	http://nonlinear.com/redirect/outbound?p=hmdb&param=HMDB15491	Nitroxoline	191.0454951	1	1.112083333	1.14E-11	1.807710773
1.11_229.0818m/z	HMDB00012	M+H	C9H12N2O5	38.9	0	-0.504152848	94.89157925	http://nonlinear.com/redirect/outbound?p=hmdb&param=HMDB00012	Deoxyuridine	229.0817829	1	1.112083333	2.86E-12	1.663927682
1.11_229.0818m/z	HMDB15023	M+H	C10H8N6O	37.3	0	-6.368041406	93.50445856	http://nonlinear.com/redirect/outbound?p=hmdb&param=HMDB15023	Pemirolast	229.0817829	1	1.112083333	2.86E-12	1.663927682
1.11_245.0771m/z	HMDB00296	M+H	C9H12N2O6	37.3	0	1.177075745	88.09655927	http://nonlinear.com/redirect/outbound?p=hmdb&param=HMDB00296	Uridine	245.0770998	1	1.112083333	2.15E-13	2.02633943
1.11_245.0771m/z	HMDB00767	M+H	C9H12N2O6	37.3	0	1.177075745	88.09655927	http://nonlinear.com/redirect/outbound?p=hmdb&param=HMDB00767	Pseudouridine	245.0770998	1	1.112083333	2.15E-13	2.02633943
1.11_267.0592m/z	HMDB33351	M+H	C12H14N2OS2	36.7	0	-10.63137228	94.86967991	http://nonlinear.com/redirect/outbound?p=hmdb&param=HMDB33351	Methoxybrassinin	267.059203	1	1.112083333	5.12E-14	2.327984211
1.11_267.0592m/z	HMDB40790	M+H	C12H14N2OS2	36.7	0	-10.63137228	94.86967991	http://nonlinear.com/redirect/outbound?p=hmdb&param=HMDB40790	4-Methoxybrassinin	267.059203	1	1.112083333	5.12E-14	2.327984211
1.11_358.1103m/z	HMDB29833	M+H	C15H19NO9	37.3	0	-8.392818186	96.01902819	http://nonlinear.com/redirect/outbound?p=hmdb&param=HMDB29833	Cyclodopa glucoside	358.1102605	1	1.112083333	0	5.450411747
1.11_358.1103m/z	HMDB37263	M+H	C15H19NO9	37.3	0	-8.392818186	96.01902819	http://nonlinear.com/redirect/outbound?p=hmdb&param=HMDB37263	HMBOA-Glc	358.1102605	1	1.112083333	0	5.450411747
1.12_136.0421m/z	HMDB02108	M+H	C4H9NO2S	35.9	0	-3.945520681	84.35017698	http://nonlinear.com/redirect/outbound?p=hmdb&param=HMDB02108	Methylcysteine	136.0421432	1	1.119233333	7.87E-06	1.422668665
1.12_136.0421m/z	HMDB00742	M+H	C4H9NO2S	35.9	0	-3.945520681	84.35017698	http://nonlinear.com/redirect/outbound?p=hmdb&param=HMDB00742	Homocysteine	136.0421432	1	1.119233333	7.87E-06	1.422668665
1.12_136.0628m/z	HMDB00034	M+H	C5H5N5	22.2	0	7.792003242	19.75137979	http://nonlinear.com/redirect/outbound?p=hmdb&param=HMDB00034	Adenine	136.062824	1	1.119233333	2.22E-16	3.502829264
1.12_136.0628m/z	HMDB32593	M+H	C7H7N2O	23.5	0	-2.149660764	20.28603193	http://nonlinear.com/redirect/outbound?p=hmdb&param=HMDB32593	4-(Hydroxymethyl)benzenediazonium(1+)	136.062824	1	1.119233333	2.22E-16	3.502829264
1.12_245.1496m/z	HMDB28866	M+H	C11H20N2O4	38.9	0	-0.085442442	94.55409196	http://nonlinear.com/redirect/outbound?p=hmdb&param=HMDB28866	Hydroxyprolyl-Isoleucine	245.1495627	1	1.119233333	0	3.886157056
1.12_245.1496m/z	HMDB28867	M+H	C11H20N2O4	38.9	0	-0.085442442	94.55409196	http://nonlinear.com/redirect/outbound?p=hmdb&param=HMDB28867	Hydroxyprolyl-Leucine	245.1495627	1	1.119233333	0	3.886157056
1.12_245.1496m/z	HMDB28930	M+H	C11H20N2O4	38.9	0	-0.085442442	94.55409196	http://nonlinear.com/redirect/outbound?p=hmdb&param=HMDB28930	Leucyl-Hydroxyproline	245.1495627	1	1.119233333	0	3.886157056
1.12_245.1496m/z	HMDB28908	M+H	C11H20N2O4	38.9	0	-0.085442442	94.55409196	http://nonlinear.com/redirect/outbound?p=hmdb&param=HMDB28908	Isoleucyl-Hydroxyproline	245.1495627	1	1.119233333	0	3.886157056
1.13_100.0760m/z	HMDB11749	M+H	C5H9NO	38.7	0	3.50841023	97.78395389	http://nonlinear.com/redirect/outbound?p=hmdb&param=HMDB11749	2-Piperidinone	100.0760379	1	1.133516667	8.44E-07	2.236620526
1.13_100.0760m/z	HMDB40518	M+H	C5H9NO	38.7	0	3.50841023	97.78395389	http://nonlinear.com/redirect/outbound?p=hmdb&param=HMDB40518	2,5-Dihydro-2,4-dimethyloxazole	100.0760379	1	1.133516667	8.44E-07	2.236620526
1.13_100.0760m/z	HMDB60309	M+H	C5H9NO	38.7	0	3.50841023	97.78395389	http://nonlinear.com/redirect/outbound?p=hmdb&param=HMDB60309	(2R)-2-Hydroxy-2-methylbutanenitrile	100.0760379	1	1.133516667	8.44E-07	2.236620526
1.13_100.0760m/z	HMDB34587	M+H	C5H9NO	38.7	0	3.50841023	97.78395389	http://nonlinear.com/redirect/outbound?p=hmdb&param=HMDB34587	1-Pyrrolidinecarboxaldehyde	100.0760379	1	1.133516667	8.44E-07	2.236620526
1.13_140.1068m/z	HMDB37871	M+H	C8H13NO	31.7	0	-1.246579669	59.85145275	http://nonlinear.com/redirect/outbound?p=hmdb&param=HMDB37871	4,5-Dimethyl-2-(1-methylethyl)oxazole	140.1068171	1	1.126366667	0	2.741425158
1.13_140.1068m/z	HMDB37870	M+H	C8H13NO	31.7	0	-1.246579669	59.85145275	http://nonlinear.com/redirect/outbound?p=hmdb&param=HMDB37870	4,5-Diethyl-2-methyloxazole	140.1068171	1	1.126366667	0	2.741425158
1.13_140.1068m/z	HMDB29613	M+H	C8H13NO	31.7	0	-1.246579669	59.85145275	http://nonlinear.com/redirect/outbound?p=hmdb&param=HMDB29613	9-Azabicyclo[3.3.1]nonan-3-one	140.1068171	1	1.126366667	0	2.741425158
1.13_140.1068m/z	HMDB37855	M+H	C8H13NO	31.7	0	-1.246579669	59.85145275	http://nonlinear.com/redirect/outbound?p=hmdb&param=HMDB37855	4-Butyl-2-methyloxazole	140.1068171	1	1.126366667	0	2.741425158
1.13_140.1068m/z	HMDB37818	M+H	C8H13NO	31.7	0	-1.246579669	59.85145275	http://nonlinear.com/redirect/outbound?p=hmdb&param=HMDB37818	2-Pentyloxazole	140.1068171	1	1.126366667	0	2.741425158
1.13_140.1068m/z	HMDB34884	M+H	C8H13NO	31.7	0	-1.246579669	59.85145275	http://nonlinear.com/redirect/outbound?p=hmdb&param=HMDB34884	1,2,3,4-Tetrahydro-6-propanoylpyridine	140.1068171	1	1.126366667	0	2.741425158
1.13_140.1068m/z	HMDB37868	M+H	C8H13NO	31.7	0	-1.246579669	59.85145275	http://nonlinear.com/redirect/outbound?p=hmdb&param=HMDB37868	2,4-Dimethyl-5-propyloxazole	140.1068171	1	1.126366667	0	2.741425158
1.13_140.1068m/z	HMDB37869	M+H	C8H13NO	31.7	0	-1.246579669	59.85145275	http://nonlinear.com/redirect/outbound?p=hmdb&param=HMDB37869	4,5-Dimethyl-2-propyloxazole	140.1068171	1	1.126366667	0	2.741425158
1.13_140.1068m/z	HMDB38792	M+H	C8H13NO	31.7	0	-1.246579669	59.85145275	http://nonlinear.com/redirect/outbound?p=hmdb&param=HMDB38792	5-Pentyloxazole	140.1068171	1	1.126366667	0	2.741425158
1.13_145.0500m/z	HMDB40207	M+H	C6H8O4	38.9	0	3.371018502	98.49772402	http://nonlinear.com/redirect/outbound?p=hmdb&param=HMDB40207	Ethyl hydrogen fumarate	145.0500207	1	1.126366667	1.70E-12	6.931701623
1.13_145.0500m/z	HMDB36232	M+H	C6H8O4	38.9	0	3.371018502	98.49772402	http://nonlinear.com/redirect/outbound?p=hmdb&param=HMDB36232	Maleic acid homopolymer	145.0500207	1	1.126366667	1.70E-12	6.931701623
1.13_145.0500m/z	HMDB02266	M+H	C6H8O4	38.9	0	3.371018502	98.49772402	http://nonlinear.com/redirect/outbound?p=hmdb&param=HMDB02266	(E)-2-Methylglutaconic acid	145.0500207	1	1.126366667	1.70E-12	6.931701623
1.13_145.0500m/z	HMDB13311	M+H	C6H8O4	38.9	0	3.371018502	98.49772402	http://nonlinear.com/redirect/outbound?p=hmdb&param=HMDB13311	trans-2-Hexenedioic acid	145.0500207	1	1.126366667	1.70E-12	6.931701623
1.13_145.0500m/z	HMDB29171	M+H	C6H8O4	38.9	0	3.371018502	98.49772402	http://nonlinear.com/redirect/outbound?p=hmdb&param=HMDB29171	3-Hydroxyadipic acid 3,6-lactone	145.0500207	1	1.126366667	1.70E-12	6.931701623
1.13_145.0500m/z	HMDB31257	M+H	C6H8O4	38.9	0	3.371018502	98.49772402	http://nonlinear.com/redirect/outbound?p=hmdb&param=HMDB31257	Dimethyl fumarate	145.0500207	1	1.126366667	1.70E-12	6.931701623
1.13_145.0500m/z	HMDB00522	M+H	C6H8O4	38.9	0	3.371018502	98.49772402	http://nonlinear.com/redirect/outbound?p=hmdb&param=HMDB00522	3-Methylglutaconic acid	145.0500207	1	1.126366667	1.70E-12	6.931701623
1.13_145.0500m/z	HMDB00393	M+H	C6H8O4	38.9	0	3.371018502	98.49772402	http://nonlinear.com/redirect/outbound?p=hmdb&param=HMDB00393	3-Hexenedioic acid	145.0500207	1	1.126366667	1.70E-12	6.931701623
1.13_204.1236m/z	HMDB00201	M+H	C9H17NO4	39.2	0	2.750935185	99.40768598	http://nonlinear.com/redirect/outbound?p=hmdb&param=HMDB00201	L-Acetylcarnitine	204.1235932	1	1.126366667	1.02E-11	7.510670019
1.13_212.9606m/z	HMDB32287	M+H	C6HFeN6	20.5	0	-0.418140151	3.0528125	http://nonlinear.com/redirect/outbound?p=hmdb&param=HMDB32287	Ferrocyanide salts	212.9605693	1	1.133516667	1.20E-13	5.015192101
1.14_108.0446m/z	HMDB60434	M+H	C3H6FNO2	37.1	0	-8.410552911	95.05923961	http://nonlinear.com/redirect/outbound?p=hmdb&param=HMDB60434	alpha-Fluoro-beta-alanine	108.0446328	1	1.14065	1.67E-15	1.611133264
1.14_133.0326m/z	HMDB59667	M+H	C5H8O2S	35.1	0	6.531361095	82.82497214	http://nonlinear.com/redirect/outbound?p=hmdb&param=HMDB59667	3-Methyl sulfolene	133.0326392	1	1.14065	2.41E-09	4.282347362
1.14_348.0740m/z	HMDB03540	M+H	C10H14N5O7P	36.8	0	10.56348147	95.57778283	http://nonlinear.com/redirect/outbound?p=hmdb&param=HMDB03540	3'-AMP	348.0740271	1	1.14065	0.000459863	1.904257565
1.14_348.0740m/z	HMDB11617	M+H	C10H14N5O7P	36.8	0	10.56348147	95.57778283	http://nonlinear.com/redirect/outbound?p=hmdb&param=HMDB11617	Adenosine 2'-phosphate	348.0740271	1	1.14065	0.000459863	1.904257565
1.14_348.0740m/z	HMDB59594	M+H	C10H14N5O7P	36.8	0	10.56348147	95.57778283	http://nonlinear.com/redirect/outbound?p=hmdb&param=HMDB59594	2-hydroxy-dAMP	348.0740271	1	1.14065	0.000459863	1.904257565
1.14_348.0740m/z	HMDB01044	M+H	C10H14N5O7P	36.8	0	10.56348147	95.57778283	http://nonlinear.com/redirect/outbound?p=hmdb&param=HMDB01044	2'-Deoxyguanosine 5'-monophosphate	348.0740271	1	1.14065	0.000459863	1.904257565
1.14_348.0740m/z	HMDB00045	M+H	C10H14N5O7P	36.8	0	10.56348147	95.57778283	http://nonlinear.com/redirect/outbound?p=hmdb&param=HMDB00045	Adenosine monophosphate	348.0740271	1	1.14065	0.000459863	1.904257565
1.15_104.0529m/z	HMDB31682	M+H	C4H9NS	38.3	0	0.525945146	92.24525032	http://nonlinear.com/redirect/outbound?p=hmdb&param=HMDB31682	(±)-2-Methylthiazolidine	104.0529009	1	1.154933333	9.01E-10	5.992478159
1.15_146.1172m/z	HMDB06831	M+H	C7H15NO2	38.6	0	-2.24897402	95.57630251	http://nonlinear.com/redirect/outbound?p=hmdb&param=HMDB06831	3-Dehydroxycarnitine	146.1172288	1	1.154933333	0	5.326109748
1.15_405.1591m/z	HMDB34117	M+H	C21H24O8	36.5	0	11.65557557	94.87757605	http://nonlinear.com/redirect/outbound?p=hmdb&param=HMDB34117	(E)-4'-Methylresveratrol 3-glucoside	405.1591047	1	1.154933333	0	3.632250871
1.15_405.1591m/z	HMDB39273	M+H	C21H24O8	36.5	0	11.65557557	94.87757605	http://nonlinear.com/redirect/outbound?p=hmdb&param=HMDB39273	Pinostilbenoside	405.1591047	1	1.154933333	0	3.632250871
1.15_405.1591m/z	HMDB37313	M+H	C21H24O8	36.5	0	11.65557557	94.87757605	http://nonlinear.com/redirect/outbound?p=hmdb&param=HMDB37313	Citromitin	405.1591047	1	1.154933333	0	3.632250871
1.16_126.0921m/z	HMDB30345	M+H	C7H11NO	35.7	0	5.86146824	85.24129774	http://nonlinear.com/redirect/outbound?p=hmdb&param=HMDB30345	6-Acetyl-1,2,3,4-tetrahydropyridine	126.0920736	1	1.162066667	7.30E-09	2.267663542
1.16_126.0921m/z	HMDB34883	M+H	C7H11NO	35.7	0	5.86146824	85.24129774	http://nonlinear.com/redirect/outbound?p=hmdb&param=HMDB34883	3,4-Dihydro-5-propanoyl-2H-pyrrole	126.0920736	1	1.162066667	7.30E-09	2.267663542
1.16_126.0921m/z	HMDB37854	M+H	C7H11NO	35.7	0	5.86146824	85.24129774	http://nonlinear.com/redirect/outbound?p=hmdb&param=HMDB37854	4-Methyl-2-propyloxazole	126.0920736	1	1.162066667	7.30E-09	2.267663542
1.16_126.0921m/z	HMDB37853	M+H	C7H11NO	35.7	0	5.86146824	85.24129774	http://nonlinear.com/redirect/outbound?p=hmdb&param=HMDB37853	2-Methyl-4-propyloxazole	126.0920736	1	1.162066667	7.30E-09	2.267663542
1.16_126.0921m/z	HMDB37865	M+H	C7H11NO	35.7	0	5.86146824	85.24129774	http://nonlinear.com/redirect/outbound?p=hmdb&param=HMDB37865	2-Ethyl-4,5-dimethyloxazole	126.0920736	1	1.162066667	7.30E-09	2.267663542
1.16_126.0921m/z	HMDB37866	M+H	C7H11NO	35.7	0	5.86146824	85.24129774	http://nonlinear.com/redirect/outbound?p=hmdb&param=HMDB37866	4-Ethyl-2,5-dimethyloxazole	126.0920736	1	1.162066667	7.30E-09	2.267663542
1.16_126.0921m/z	HMDB39583	M+H	C7H11NO	35.7	0	5.86146824	85.24129774	http://nonlinear.com/redirect/outbound?p=hmdb&param=HMDB39583	2-Ethyl-5-imino-1-cyclopenten-1-ol	126.0920736	1	1.162066667	7.30E-09	2.267663542
1.16_126.0921m/z	HMDB37860	M+H	C7H11NO	35.7	0	5.86146824	85.24129774	http://nonlinear.com/redirect/outbound?p=hmdb&param=HMDB37860	2-Methyl-5-propyloxazole	126.0920736	1	1.162066667	7.30E-09	2.267663542
1.16_126.0921m/z	HMDB37861	M+H	C7H11NO	35.7	0	5.86146824	85.24129774	http://nonlinear.com/redirect/outbound?p=hmdb&param=HMDB37861	5-Methyl-2-propyloxazole	126.0920736	1	1.162066667	7.30E-09	2.267663542
1.16_126.0921m/z	HMDB38289	M+H	C7H11NO	35.7	0	5.86146824	85.24129774	http://nonlinear.com/redirect/outbound?p=hmdb&param=HMDB38289	5-Butyloxazole	126.0920736	1	1.162066667	7.30E-09	2.267663542
1.16_126.0921m/z	HMDB37867	M+H	C7H11NO	35.7	0	5.86146824	85.24129774	http://nonlinear.com/redirect/outbound?p=hmdb&param=HMDB37867	5-Ethyl-2,4-dimethyloxazole	126.0920736	1	1.162066667	7.30E-09	2.267663542
1.16_126.0921m/z	HMDB38288	M+H	C7H11NO	35.7	0	5.86146824	85.24129774	http://nonlinear.com/redirect/outbound?p=hmdb&param=HMDB38288	4-Butyloxazole	126.0920736	1	1.162066667	7.30E-09	2.267663542
1.17_117.0664m/z	HMDB60496	M+H	C4H8N2O2	32	0	4.610667162	65.15014632	http://nonlinear.com/redirect/outbound?p=hmdb&param=HMDB60496	N,N'-Diacetylhydrazine	117.066389	1	1.169216667	1.31E-09	2.128237182
1.17_117.0664m/z	HMDB61163	M+H	C4H8N2O2	32	0	4.610667162	65.15014632	http://nonlinear.com/redirect/outbound?p=hmdb&param=HMDB61163	N-Nitroso-3-hydroxypyrrolidine	117.066389	1	1.169216667	1.31E-09	2.128237182
1.17_250.0387m/z	HMDB02062	M+H	C8H11NO6S	37	0	2.867050252	88.17428741	http://nonlinear.com/redirect/outbound?p=hmdb&param=HMDB02062	Norepinephrine sulfate	250.0386985	1	1.169216667	3.12E-06	3.256975818
1.18_112.0867m/z	HMDB60263	M+H	C5H9N3	38.3	0	-1.579150298	93.63786961	http://nonlinear.com/redirect/outbound?p=hmdb&param=HMDB60263	Histamium	112.0867483	1	1.1835	0.000128521	2.569528937
1.18_112.0867m/z	HMDB14417	M+H	C5H9N3	38.3	0	-1.579150298	93.63786961	http://nonlinear.com/redirect/outbound?p=hmdb&param=HMDB14417	Betazole	112.0867483	1	1.1835	0.000128521	2.569528937
1.18_112.0867m/z	HMDB00870	M+H	C5H9N3	38.3	0	-1.579150298	93.63786961	http://nonlinear.com/redirect/outbound?p=hmdb&param=HMDB00870	Histamine	112.0867483	1	1.1835	0.000128521	2.569528937
1.18_139.0507m/z	HMDB00301	M+H	C6H6N2O2	39	0	3.585428398	99.35419742	http://nonlinear.com/redirect/outbound?p=hmdb&param=HMDB00301	Urocanic acid	139.0506988	1	1.17635	0	2.459812324
1.18_139.0507m/z	HMDB31338	M+H	C6H6N2O2	39	0	3.585428398	99.35419742	http://nonlinear.com/redirect/outbound?p=hmdb&param=HMDB31338	5-Oxo-2(5H)-isoxazolepropanenitrile	139.0506988	1	1.17635	0	2.459812324
1.18_139.0507m/z	HMDB02730	M+H	C6H6N2O2	39	0	3.585428398	99.35419742	http://nonlinear.com/redirect/outbound?p=hmdb&param=HMDB02730	Nicotinamide N-oxide	139.0506988	1	1.17635	0	2.459812324
1.18_139.0507m/z	HMDB34174	M+H	C6H6N2O2	39	0	3.585428398	99.35419742	http://nonlinear.com/redirect/outbound?p=hmdb&param=HMDB34174	(E)-Urocanic acid	139.0506988	1	1.17635	0	2.459812324
1.18_204.0328m/z	HMDB02015	M+H	C7H9NO4S	37.6	0	1.22122312	89.29578632	http://nonlinear.com/redirect/outbound?p=hmdb&param=HMDB02015	Cystathionine ketimine	204.0327531	1	1.17635	1.37E-06	3.665184022
1.19_128.1075m/z	HMDB40030	M+H	C7H13NO	32	0	4.207613295	64.81256988	http://nonlinear.com/redirect/outbound?p=hmdb&param=HMDB40030	1-(1-Pyrrolidinyl)-2-propanone	128.1075253	1	1.190633333	1.80E-12	4.622151404
1.19_128.1075m/z	HMDB31667	M+H	C7H13NO	32	0	4.207613295	64.81256988	http://nonlinear.com/redirect/outbound?p=hmdb&param=HMDB31667	Nor-psi-tropine	128.1075253	1	1.190633333	1.80E-12	4.622151404
1.20_126.0902m/z	HMDB30345	M+H	C7H11NO	20.9	0	-9.277995453	14.82828677	http://nonlinear.com/redirect/outbound?p=hmdb&param=HMDB30345	6-Acetyl-1,2,3,4-tetrahydropyridine	126.0901799	1	1.197783333	5.18E-13	2.83992452
1.20_126.0902m/z	HMDB34883	M+H	C7H11NO	20.9	0	-9.277995453	14.82828677	http://nonlinear.com/redirect/outbound?p=hmdb&param=HMDB34883	3,4-Dihydro-5-propanoyl-2H-pyrrole	126.0901799	1	1.197783333	5.18E-13	2.83992452
1.20_126.0902m/z	HMDB37854	M+H	C7H11NO	20.9	0	-9.277995453	14.82828677	http://nonlinear.com/redirect/outbound?p=hmdb&param=HMDB37854	4-Methyl-2-propyloxazole	126.0901799	1	1.197783333	5.18E-13	2.83992452
1.20_126.0902m/z	HMDB37853	M+H	C7H11NO	20.9	0	-9.277995453	14.82828677	http://nonlinear.com/redirect/outbound?p=hmdb&param=HMDB37853	2-Methyl-4-propyloxazole	126.0901799	1	1.197783333	5.18E-13	2.83992452
1.20_126.0902m/z	HMDB37865	M+H	C7H11NO	20.9	0	-9.277995453	14.82828677	http://nonlinear.com/redirect/outbound?p=hmdb&param=HMDB37865	2-Ethyl-4,5-dimethyloxazole	126.0901799	1	1.197783333	5.18E-13	2.83992452
1.20_126.0902m/z	HMDB37866	M+H	C7H11NO	20.9	0	-9.277995453	14.82828677	http://nonlinear.com/redirect/outbound?p=hmdb&param=HMDB37866	4-Ethyl-2,5-dimethyloxazole	126.0901799	1	1.197783333	5.18E-13	2.83992452
1.20_126.0902m/z	HMDB39583	M+H	C7H11NO	20.9	0	-9.277995453	14.82828677	http://nonlinear.com/redirect/outbound?p=hmdb&param=HMDB39583	2-Ethyl-5-imino-1-cyclopenten-1-ol	126.0901799	1	1.197783333	5.18E-13	2.83992452
1.20_126.0902m/z	HMDB37860	M+H	C7H11NO	20.9	0	-9.277995453	14.82828677	http://nonlinear.com/redirect/outbound?p=hmdb&param=HMDB37860	2-Methyl-5-propyloxazole	126.0901799	1	1.197783333	5.18E-13	2.83992452
1.20_126.0902m/z	HMDB37861	M+H	C7H11NO	20.9	0	-9.277995453	14.82828677	http://nonlinear.com/redirect/outbound?p=hmdb&param=HMDB37861	5-Methyl-2-propyloxazole	126.0901799	1	1.197783333	5.18E-13	2.83992452
1.20_126.0902m/z	HMDB38289	M+H	C7H11NO	20.9	0	-9.277995453	14.82828677	http://nonlinear.com/redirect/outbound?p=hmdb&param=HMDB38289	5-Butyloxazole	126.0901799	1	1.197783333	5.18E-13	2.83992452
1.20_126.0902m/z	HMDB37867	M+H	C7H11NO	20.9	0	-9.277995453	14.82828677	http://nonlinear.com/redirect/outbound?p=hmdb&param=HMDB37867	5-Ethyl-2,4-dimethyloxazole	126.0901799	1	1.197783333	5.18E-13	2.83992452
1.20_126.0902m/z	HMDB38288	M+H	C7H11NO	20.9	0	-9.277995453	14.82828677	http://nonlinear.com/redirect/outbound?p=hmdb&param=HMDB38288	4-Butyloxazole	126.0901799	1	1.197783333	5.18E-13	2.83992452
1.20_150.0557m/z	HMDB60946	M+H	C8H7NO2	36.8	0	5.017048243	89.71312456	http://nonlinear.com/redirect/outbound?p=hmdb&param=HMDB60946	NAPQI	150.0557027	1	1.197783333	0	4.387084674
1.20_150.0557m/z	HMDB04058	M+H	C8H7NO2	36.8	0	5.017048243	89.71312456	http://nonlinear.com/redirect/outbound?p=hmdb&param=HMDB04058	5,6-Dihydroxyindole	150.0557027	1	1.197783333	0	4.387084674
1.20_150.0557m/z	HMDB60318	M+H	C8H7NO2	36.8	0	5.017048243	89.71312456	http://nonlinear.com/redirect/outbound?p=hmdb&param=HMDB60318	(S)-4-Hydroxymandelonitrile	150.0557027	1	1.197783333	0	4.387084674
1.20_152.0692m/z	HMDB33903	M+H	C8H9NO2	30.8	0	-9.432120023	64.41040427	http://nonlinear.com/redirect/outbound?p=hmdb&param=HMDB33903	3alpha,4,7,7alpha-Tetrahydro-1H-isoindole-1,3(2H)-dione	152.0691801	1	1.197783333	3.91E-10	3.77655151
1.20_152.0692m/z	HMDB12219	M+H	C8H9NO2	30.8	0	-9.432120023	64.41040427	http://nonlinear.com/redirect/outbound?p=hmdb&param=HMDB12219	Dopamine quinone	152.0691801	1	1.197783333	3.91E-10	3.77655151
1.20_152.0692m/z	HMDB29703	M+H	C8H9NO2	30.8	0	-9.432120023	64.41040427	http://nonlinear.com/redirect/outbound?p=hmdb&param=HMDB29703	Methyl 2-aminobenzoate	152.0691801	1	1.197783333	3.91E-10	3.77655151
1.20_152.0692m/z	HMDB32609	M+H	C8H9NO2	30.8	0	-9.432120023	64.41040427	http://nonlinear.com/redirect/outbound?p=hmdb&param=HMDB32609	2-(Methylamino)benzoic acid	152.0691801	1	1.197783333	3.91E-10	3.77655151
1.20_152.0692m/z	HMDB59846	M+H	C8H9NO2	30.8	0	-9.432120023	64.41040427	http://nonlinear.com/redirect/outbound?p=hmdb&param=HMDB59846	Ethyl nicotinate	152.0691801	1	1.197783333	3.91E-10	3.77655151
1.20_152.0692m/z	HMDB01859	M+H	C8H9NO2	30.8	0	-9.432120023	64.41040427	http://nonlinear.com/redirect/outbound?p=hmdb&param=HMDB01859	Acetaminophen	152.0691801	1	1.197783333	3.91E-10	3.77655151
1.20_152.0692m/z	HMDB02210	M+H	C8H9NO2	30.8	0	-9.432120023	64.41040427	http://nonlinear.com/redirect/outbound?p=hmdb&param=HMDB02210	2-Phenylglycine	152.0691801	1	1.197783333	3.91E-10	3.77655151
1.20_152.0692m/z	HMDB60680	M+H	C8H9NO2	30.8	0	-9.432120023	64.41040427	http://nonlinear.com/redirect/outbound?p=hmdb&param=HMDB60680	2-Amino-3-methylbenzoate	152.0691801	1	1.197783333	3.91E-10	3.77655151
1.20_152.0692m/z	HMDB12992	M+H	C8H9NO2	30.8	0	-9.432120023	64.41040427	http://nonlinear.com/redirect/outbound?p=hmdb&param=HMDB12992	Leukoaminochrome	152.0691801	1	1.197783333	3.91E-10	3.77655151
1.20_152.0692m/z	HMDB60279	M+H	C8H9NO2	30.8	0	-9.432120023	64.41040427	http://nonlinear.com/redirect/outbound?p=hmdb&param=HMDB60279	Aminochrome o-semiquinone	152.0691801	1	1.197783333	3.91E-10	3.77655151
1.20_297.0857m/z	HMDB60867	M+H	C16H12N2O4	36.3	0	-4.252195681	86.51421976	http://nonlinear.com/redirect/outbound?p=hmdb&param=HMDB60867	Phenytoin methylcatechol	297.0857243	1	1.204916667	0	2.166339762
1.20_297.0857m/z	HMDB29301	M+H	C16H12N2O4	36.3	0	-4.252195682	86.51421976	http://nonlinear.com/redirect/outbound?p=hmdb&param=HMDB29301	5,5',6,6'-Tetrahydroxy-3,3'-biindolyl	297.0857243	1	1.204916667	0	2.166339762
1.20_297.0857m/z	HMDB40798	M+H	C16H12N2O4	36.3	0	-4.252195682	86.51421976	http://nonlinear.com/redirect/outbound?p=hmdb&param=HMDB40798	5-Hydroxy-4-methoxy-3-methyl-2,6-canthinedione	297.0857243	1	1.204916667	0	2.166339762
1.21_112.0501m/z	HMDB00630	M+H	C4H5N3O	38.6	0	-4.156984132	98.02152382	http://nonlinear.com/redirect/outbound?p=hmdb&param=HMDB00630	Cytosine	112.0500766	1	1.212066667	2.39E-08	2.334607535
1.21_208.0715m/z	HMDB60664	M+H	C9H9N3O3	38.9	0	-0.748860614	95.21226782	http://nonlinear.com/redirect/outbound?p=hmdb&param=HMDB60664	Isoniazid pyruvate	208.0715125	1	1.212066667	1.30E-10	2.3012239
1.21_208.0715m/z	HMDB61058	M+H	C9H9N3O3	38.9	0	-0.748860614	95.21226782	http://nonlinear.com/redirect/outbound?p=hmdb&param=HMDB61058	triazolopropionic acid	208.0715125	1	1.212066667	1.30E-10	2.3012239
1.21_210.0867m/z	HMDB60384	M+H	C9H11N3O3	38.1	0	-3.088761697	94.05032238	http://nonlinear.com/redirect/outbound?p=hmdb&param=HMDB60384	4-Acetamido-2-amino-6-nitrotoluene	210.0866719	1	1.212066667	1.98E-10	3.920080798
1.21_451.1551m/z	HMDB35067	M+H	C23H27ClO7	32.5	0	7.378430951	71.03443979	http://nonlinear.com/redirect/outbound?p=hmdb&param=HMDB35067	Melleolide L	451.1551287	1	1.212066667	3.03E-08	3.263228379
1.22_116.0708m/z	HMDB30409	M+H	C5H9NO2	39.1	0	1.450083982	97.46512169	http://nonlinear.com/redirect/outbound?p=hmdb&param=HMDB30409	4-Amino-2-methylenebutanoic acid	116.0707718	1	1.2192	1.11E-16	1.767944496
1.22_116.0708m/z	HMDB12880	M+H	C5H9NO2	39.1	0	1.450083981	97.46512169	http://nonlinear.com/redirect/outbound?p=hmdb&param=HMDB12880	Acetamidopropanal	116.0707718	1	1.2192	1.11E-16	1.767944496
1.22_116.0708m/z	HMDB34208	M+H	C5H9NO2	39.1	0	1.450083981	97.46512169	http://nonlinear.com/redirect/outbound?p=hmdb&param=HMDB34208	Pterolactam	116.0707718	1	1.2192	1.11E-16	1.767944496
1.22_116.0708m/z	HMDB03411	M+H	C5H9NO2	39.1	0	1.450083981	97.46512169	http://nonlinear.com/redirect/outbound?p=hmdb&param=HMDB03411	D-Proline	116.0707718	1	1.2192	1.11E-16	1.767944496
1.22_116.0708m/z	HMDB00162	M+H	C5H9NO2	39.1	0	1.450083981	97.46512169	http://nonlinear.com/redirect/outbound?p=hmdb&param=HMDB00162	L-Proline	116.0707718	1	1.2192	1.11E-16	1.767944496
1.22_166.0858m/z	HMDB06044	M+H	C9H11NO2	26.1	0	-3.030983811	33.87595989	http://nonlinear.com/redirect/outbound?p=hmdb&param=HMDB06044	Norsalsolinol	166.0857547	1	1.2192	1.18E-10	3.697987469
1.22_166.0858m/z	HMDB00159	M+H	C9H11NO2	26.1	0	-3.030983811	33.87595989	http://nonlinear.com/redirect/outbound?p=hmdb&param=HMDB00159	L-Phenylalanine	166.0857547	1	1.2192	1.18E-10	3.697987469
1.22_166.0858m/z	HMDB33589	M+H	C9H11NO2	26.1	0	-3.030983811	33.87595989	http://nonlinear.com/redirect/outbound?p=hmdb&param=HMDB33589	Ethyl 2-aminobenzoate	166.0857547	1	1.2192	1.18E-10	3.697987469
1.22_166.0858m/z	HMDB59934	M+H	C9H11NO2	26.1	0	-3.030983811	33.87595989	http://nonlinear.com/redirect/outbound?p=hmdb&param=HMDB59934	Benzyl glycinate	166.0857547	1	1.2192	1.18E-10	3.697987469
1.22_166.0858m/z	HMDB04992	M+H	C9H11NO2	26.1	0	-3.030983811	33.87595989	http://nonlinear.com/redirect/outbound?p=hmdb&param=HMDB04992	Benzocaine	166.0857547	1	1.2192	1.18E-10	3.697987469
1.22_166.0858m/z	HMDB33485	M+H	C9H11NO2	26.1	0	-3.030983811	33.87595989	http://nonlinear.com/redirect/outbound?p=hmdb&param=HMDB33485	Gentiatibetine	166.0857547	1	1.2192	1.18E-10	3.697987469
1.22_166.0858m/z	HMDB34169	M+H	C9H11NO2	26.1	0	-3.030983811	33.87595989	http://nonlinear.com/redirect/outbound?p=hmdb&param=HMDB34169	Methyl N-methylanthranilate	166.0857547	1	1.2192	1.18E-10	3.697987469
1.22_166.0858m/z	HMDB01007	M+H	C9H11NO2	26.1	0	-3.030983811	33.87595989	http://nonlinear.com/redirect/outbound?p=hmdb&param=HMDB01007	3-Pyridinebutanoic acid	166.0857547	1	1.2192	1.18E-10	3.697987469
1.22_231.0979m/z	HMDB39110	M+H	C9H14N2O5	38.7	0	1.389819509	95.26614367	http://nonlinear.com/redirect/outbound?p=hmdb&param=HMDB39110	(2S,3'S)-alpha-Amino-2-carboxy-5-oxo-1-pyrrolidinebutanoic acid	231.0978678	1	1.2192	3.87E-13	1.784795223
1.22_231.0979m/z	HMDB28761	M+H	C9H14N2O5	38.7	0	1.389819509	95.26614367	http://nonlinear.com/redirect/outbound?p=hmdb&param=HMDB28761	Aspartyl-Proline	231.0978678	1	1.2192	3.87E-13	1.784795223
1.22_231.0979m/z	HMDB02335	M+H	C9H14N2O5	38.7	0	1.389819509	95.26614367	http://nonlinear.com/redirect/outbound?p=hmdb&param=HMDB02335	Aspartyl-L-proline	231.0978678	1	1.2192	3.87E-13	1.784795223
1.22_231.0979m/z	HMDB29013	M+H	C9H14N2O5	38.7	0	1.389819509	95.26614367	http://nonlinear.com/redirect/outbound?p=hmdb&param=HMDB29013	Prolyl-Aspartate	231.0978678	1	1.2192	3.87E-13	1.784795223
1.22_231.0979m/z	HMDB31701	M+H	C9H14N2O5	38.7	0	1.389819509	95.26614367	http://nonlinear.com/redirect/outbound?p=hmdb&param=HMDB31701	1-(gamma-Glutamylamino)cyclopropanecarboxylic acid	231.0978678	1	1.2192	3.87E-13	1.784795223
1.22_231.0979m/z	HMDB29756	M+H	C9H14N2O5	38.7	0	1.389819508	95.26614367	http://nonlinear.com/redirect/outbound?p=hmdb&param=HMDB29756	(1R,2S,3R)-2-Acetyl-4(5)-(1,2,3,4-tetrahydroxybutyl)imidazole	231.0978678	1	1.2192	3.87E-13	1.784795223
1.23_121.0653m/z	HMDB33910	M+H	C8H8O	31.5	0	4.6174661	62.6497682	http://nonlinear.com/redirect/outbound?p=hmdb&param=HMDB33910	Acetophenone	121.0653457	1	1.233483333	0	3.391418458
1.23_121.0653m/z	HMDB29636	M+H	C8H8O	31.5	0	4.6174661	62.6497682	http://nonlinear.com/redirect/outbound?p=hmdb&param=HMDB29636	2-Methylbenzaldehyde	121.0653457	1	1.233483333	0	3.391418458
1.23_121.0653m/z	HMDB04072	M+H	C8H8O	31.5	0	4.617466099	62.6497682	http://nonlinear.com/redirect/outbound?p=hmdb&param=HMDB04072	4-Hydroxystyrene	121.0653457	1	1.233483333	0	3.391418458
1.23_121.0653m/z	HMDB13815	M+H	C8H8O	31.5	0	4.617466099	62.6497682	http://nonlinear.com/redirect/outbound?p=hmdb&param=HMDB13815	2,3-Dihydrobenzofuran	121.0653457	1	1.233483333	0	3.391418458
1.23_121.0653m/z	HMDB38997	M+H	C8H8O	31.5	0	4.617466099	62.6497682	http://nonlinear.com/redirect/outbound?p=hmdb&param=HMDB38997	Lentialexin	121.0653457	1	1.233483333	0	3.391418458
1.23_121.0653m/z	HMDB06236	M+H	C8H8O	31.5	0	4.617466099	62.6497682	http://nonlinear.com/redirect/outbound?p=hmdb&param=HMDB06236	Phenylacetaldehyde	121.0653457	1	1.233483333	0	3.391418458
1.23_121.0653m/z	HMDB29638	M+H	C8H8O	31.5	0	4.617466099	62.6497682	http://nonlinear.com/redirect/outbound?p=hmdb&param=HMDB29638	4-Methylbenzaldehyde	121.0653457	1	1.233483333	0	3.391418458
1.23_121.0653m/z	HMDB29637	M+H	C8H8O	31.5	0	4.617466099	62.6497682	http://nonlinear.com/redirect/outbound?p=hmdb&param=HMDB29637	3-Methylbenzaldehyde	121.0653457	1	1.233483333	0	3.391418458
1.23_138.0918m/z	HMDB01065	M+H	C8H11NO	38.2	0	3.012685467	94.62707966	http://nonlinear.com/redirect/outbound?p=hmdb&param=HMDB01065	2-Hydroxyphenethylamine	138.0917534	1	1.233483333	0	5.695951782
1.23_138.0918m/z	HMDB29759	M+H	C8H11NO	38.2	0	3.012685467	94.62707966	http://nonlinear.com/redirect/outbound?p=hmdb&param=HMDB29759	2-Acetyl-1-ethylpyrrole	138.0917534	1	1.233483333	0	5.695951782
1.23_138.0918m/z	HMDB00306	M+H	C8H11NO	38.2	0	3.012685467	94.62707966	http://nonlinear.com/redirect/outbound?p=hmdb&param=HMDB00306	Tyramine	138.0917534	1	1.233483333	0	5.695951782
1.23_138.0918m/z	HMDB04989	M+H	C8H11NO	38.2	0	3.012685467	94.62707966	http://nonlinear.com/redirect/outbound?p=hmdb&param=HMDB04989	m-Tyramine	138.0917534	1	1.233483333	0	5.695951782
1.23_138.0918m/z	HMDB39657	M+H	C8H11NO	38.2	0	3.012685467	94.62707966	http://nonlinear.com/redirect/outbound?p=hmdb&param=HMDB39657	1,2,3,4,5,6-Hexahydro-7H-cyclopenta[b]pyridin-7-one	138.0917534	1	1.233483333	0	5.695951782
1.23_138.0918m/z	HMDB40059	M+H	C8H11NO	38.2	0	3.012685467	94.62707966	http://nonlinear.com/redirect/outbound?p=hmdb&param=HMDB40059	(±)-2-(2-Furanyl)pyrrolidine	138.0917534	1	1.233483333	0	5.695951782
1.23_138.0918m/z	HMDB01466	M+H	C8H11NO	38.2	0	3.012685467	94.62707966	http://nonlinear.com/redirect/outbound?p=hmdb&param=HMDB01466	Dimethylaniline-N-oxide	138.0917534	1	1.233483333	0	5.695951782
1.23_138.0918m/z	HMDB60681	M+H	C8H11NO	38.2	0	3.012685467	94.62707966	http://nonlinear.com/redirect/outbound?p=hmdb&param=HMDB60681	4-Hydroxy-2,6-dimethylaniline	138.0917534	1	1.233483333	0	5.695951782
1.23_314.1237m/z	HMDB10328	M+H	C14H19NO7	38.7	0	0.725723069	94.13981581	http://nonlinear.com/redirect/outbound?p=hmdb&param=HMDB10328	Tyramine glucuronide	314.1236556	1	1.233483333	0	5.626251694
1.23_314.1237m/z	HMDB61018	M+H	C14H20ClN3O3	32.5	0	-9.389480735	73.00946245	http://nonlinear.com/redirect/outbound?p=hmdb&param=HMDB61018	norcisapride	314.1236556	1	1.233483333	0	5.626251694
1.25_134.0800m/z	HMDB39499	M+H	C5H11NO3	37.1	0	-8.839949004	95.41768492	http://nonlinear.com/redirect/outbound?p=hmdb&param=HMDB39499	1,4-Dideoxy-1,4-imino-D-ribitol	134.0799933	1	1.250633333	0	2.182391915
1.25_134.0800m/z	HMDB32356	M+H	C5H11NO3	37.1	0	-8.839949004	95.41768492	http://nonlinear.com/redirect/outbound?p=hmdb&param=HMDB32356	N-Lactoyl ethanolamine	134.0799933	1	1.250633333	0	2.182391915
1.25_134.0800m/z	HMDB31658	M+H	C5H11NO3	37.1	0	-8.839949004	95.41768492	http://nonlinear.com/redirect/outbound?p=hmdb&param=HMDB31658	L-2-Amino-5-hydroxypentanoic acid	134.0799933	1	1.250633333	0	2.182391915
1.25_190.1181m/z	HMDB00679	M+H	C7H15N3O3	39.1	0	-2.983359599	99.14766978	http://nonlinear.com/redirect/outbound?p=hmdb&param=HMDB00679	Homocitrulline	190.1180536	1	1.250633333	0	2.860791818
1.25_240.1178m/z	HMDB01510	M+H	C13H18ClNO	31.8	0	11.72562611	71.3227845	http://nonlinear.com/redirect/outbound?p=hmdb&param=HMDB01510	Bupropion	240.117772	1	1.250633333	0	7.311614633
1.25_241.0809m/z	HMDB32559	M+H	C10H12N2O5	37.6	0	-4.215030638	92.88496061	http://nonlinear.com/redirect/outbound?p=hmdb&param=HMDB32559	(±)-2-(1-Methylpropyl)-4,6-dinitrophenol	241.080886	1	1.250633333	0	2.36519908
1.25_243.0890m/z	HMDB39136	M+H	C11H14O6	28.1	0	11.20672627	52.49307842	http://nonlinear.com/redirect/outbound?p=hmdb&param=HMDB39136	Elenaic acid	243.0890275	1	1.250633333	8.30E-09	1.885336291
1.25_243.0890m/z	HMDB38126	M+H	C11H14O6	28.1	0	11.20672627	52.49307842	http://nonlinear.com/redirect/outbound?p=hmdb&param=HMDB38126	Genipinic acid	243.0890275	1	1.250633333	8.30E-09	1.885336291
1.25_283.0933m/z	HMDB32560	M+H	C12H14N2O6	33.4	0	3.033947035	70.76658975	http://nonlinear.com/redirect/outbound?p=hmdb&param=HMDB32560	Dinoseb acetate	283.0933184	1	1.250633333	9.46E-10	1.903256321
1.25_283.0933m/z	HMDB36620	M+H	C17H14O4	32.3	0	-11.22666045	73.46092372	http://nonlinear.com/redirect/outbound?p=hmdb&param=HMDB36620	5,7-Dimethoxyflavone	283.0933184	1	1.250633333	9.46E-10	1.903256321
1.25_283.0933m/z	HMDB30719	M+H	C17H14O4	32.3	0	-11.22666045	73.46092372	http://nonlinear.com/redirect/outbound?p=hmdb&param=HMDB30719	5,6-Dimethoxyflavone	283.0933184	1	1.250633333	9.46E-10	1.903256321
1.25_283.0933m/z	HMDB30698	M+H	C17H14O4	32.3	0	-11.22666045	73.46092372	http://nonlinear.com/redirect/outbound?p=hmdb&param=HMDB30698	5,7-Dimethoxyisoflavone	283.0933184	1	1.250633333	9.46E-10	1.903256321
1.25_283.0933m/z	HMDB37255	M+H	C17H14O4	32.3	0	-11.22666045	73.46092372	http://nonlinear.com/redirect/outbound?p=hmdb&param=HMDB37255	5-Hydroxy-7-methoxy-6-methylflavone	283.0933184	1	1.250633333	9.46E-10	1.903256321
1.25_453.1226m/z	HMDB38362	M+H	C24H20O9	36	0	10.11978819	91.120717	http://nonlinear.com/redirect/outbound?p=hmdb&param=HMDB38362	(-)-Epigallocatechin 3-p-coumaroate	453.1225839	1	1.250633333	0	2.701689117
1.25_556.2743m/z	HMDB01045	M+H	C28H37N5O7	37.5	0	-4.101528782	92.20787333	http://nonlinear.com/redirect/outbound?p=hmdb&param=HMDB01045	Enkephalin L	556.2742975	1	1.250633333	0	8.350466227
1.26_118.0644m/z	HMDB34171	M+H	C8H7N	31.6	0	-6.029966719	65.00419858	http://nonlinear.com/redirect/outbound?p=hmdb&param=HMDB34171	Benzeneacetonitrile	118.0644198	1	1.257783333	2.07E-05	1.855984708
1.26_118.0644m/z	HMDB00738	M+H	C8H7N	31.6	0	-6.029966719	65.00419858	http://nonlinear.com/redirect/outbound?p=hmdb&param=HMDB00738	Indole	118.0644198	1	1.257783333	2.07E-05	1.855984708
1.26_140.1069m/z	HMDB37871	M+H	C8H13NO	39.3	0	-0.463592615	97.15824488	http://nonlinear.com/redirect/outbound?p=hmdb&param=HMDB37871	4,5-Dimethyl-2-(1-methylethyl)oxazole	140.106926	1	1.264916667	4.88E-15	2.608592687
1.26_140.1069m/z	HMDB37870	M+H	C8H13NO	39.3	0	-0.463592615	97.15824488	http://nonlinear.com/redirect/outbound?p=hmdb&param=HMDB37870	4,5-Diethyl-2-methyloxazole	140.106926	1	1.264916667	4.88E-15	2.608592687
1.26_140.1069m/z	HMDB29613	M+H	C8H13NO	39.3	0	-0.463592615	97.15824488	http://nonlinear.com/redirect/outbound?p=hmdb&param=HMDB29613	9-Azabicyclo[3.3.1]nonan-3-one	140.106926	1	1.264916667	4.88E-15	2.608592687
1.26_140.1069m/z	HMDB37855	M+H	C8H13NO	39.3	0	-0.463592615	97.15824488	http://nonlinear.com/redirect/outbound?p=hmdb&param=HMDB37855	4-Butyl-2-methyloxazole	140.106926	1	1.264916667	4.88E-15	2.608592687
1.26_140.1069m/z	HMDB37818	M+H	C8H13NO	39.3	0	-0.463592615	97.15824488	http://nonlinear.com/redirect/outbound?p=hmdb&param=HMDB37818	2-Pentyloxazole	140.106926	1	1.264916667	4.88E-15	2.608592687
1.26_140.1069m/z	HMDB34884	M+H	C8H13NO	39.3	0	-0.463592615	97.15824488	http://nonlinear.com/redirect/outbound?p=hmdb&param=HMDB34884	1,2,3,4-Tetrahydro-6-propanoylpyridine	140.106926	1	1.264916667	4.88E-15	2.608592687
1.26_140.1069m/z	HMDB37868	M+H	C8H13NO	39.3	0	-0.463592615	97.15824488	http://nonlinear.com/redirect/outbound?p=hmdb&param=HMDB37868	2,4-Dimethyl-5-propyloxazole	140.106926	1	1.264916667	4.88E-15	2.608592687
1.26_140.1069m/z	HMDB37869	M+H	C8H13NO	39.3	0	-0.463592615	97.15824488	http://nonlinear.com/redirect/outbound?p=hmdb&param=HMDB37869	4,5-Dimethyl-2-propyloxazole	140.106926	1	1.264916667	4.88E-15	2.608592687
1.26_140.1069m/z	HMDB38792	M+H	C8H13NO	39.3	0	-0.463592615	97.15824488	http://nonlinear.com/redirect/outbound?p=hmdb&param=HMDB38792	5-Pentyloxazole	140.106926	1	1.264916667	4.88E-15	2.608592687
1.26_186.1126m/z	HMDB06548	M+H	C9H15NO3	35.7	0	0.719424033	79.32241806	http://nonlinear.com/redirect/outbound?p=hmdb&param=HMDB06548	Ecgonine	186.1126029	1	1.264916667	2.58E-14	2.206521447
1.26_186.1126m/z	HMDB06348	M+H	C9H15NO3	35.7	0	0.719424033	79.32241806	http://nonlinear.com/redirect/outbound?p=hmdb&param=HMDB06348	Pseudoecgonine	186.1126029	1	1.264916667	2.58E-14	2.206521447
1.26_198.0770m/z	HMDB38336	M+H	C9H11NO4	35.7	0	4.502735272	83.84358639	http://nonlinear.com/redirect/outbound?p=hmdb&param=HMDB38336	2-Hydroxy-3-(3,4-dihydroxyphenyl)propanamide	198.0769716	1	1.264916667	0	1.779428653
1.26_198.0770m/z	HMDB38750	M+H	C9H11NO4	35.7	0	4.502735272	83.84358639	http://nonlinear.com/redirect/outbound?p=hmdb&param=HMDB38750	N-Hydroxy-L-tyrosine	198.0769716	1	1.264916667	0	1.779428653
1.26_198.0770m/z	HMDB00609	M+H	C9H11NO4	35.7	0	4.502735272	83.84358639	http://nonlinear.com/redirect/outbound?p=hmdb&param=HMDB00609	DL-Dopa	198.0769716	1	1.264916667	0	1.779428653
1.26_198.0770m/z	HMDB00181	M+H	C9H11NO4	35.7	0	4.502735272	83.84358639	http://nonlinear.com/redirect/outbound?p=hmdb&param=HMDB00181	L-Dopa	198.0769716	1	1.264916667	0	1.779428653
1.26_579.2580m/z	HMDB34061	M+H	C30H42O9S	34.4	0	-7.305775751	80.06971193	http://nonlinear.com/redirect/outbound?p=hmdb&param=HMDB34061	Withaperuvin H	579.2580058	1	1.257783333	0	10.98692194
1.27_140.0704m/z	HMDB38174	M+H	C7H9NO2	37.4	0	-1.2216842	88.58944052	http://nonlinear.com/redirect/outbound?p=hmdb&param=HMDB38174	5-Acetyl-2,4-dimethyloxazole	140.0704351	1	1.272066667	0	6.802185052
1.27_140.0704m/z	HMDB59856	M+H	C7H9NO2	37.4	0	-1.2216842	88.58944052	http://nonlinear.com/redirect/outbound?p=hmdb&param=HMDB59856	Ethyl 2-pyrrolecarboxylate	140.0704351	1	1.272066667	0	6.802185052
1.27_140.0704m/z	HMDB12153	M+H	C7H9NO2	37.4	0	-1.2216842	88.58944052	http://nonlinear.com/redirect/outbound?p=hmdb&param=HMDB12153	3,4-Dihydroxybenzylamine	140.0704351	1	1.272066667	0	6.802185052
1.27_206.1037m/z	HMDB36394	M+H	C8H15NO5	33.2	0	6.758273253	73.44237026	http://nonlinear.com/redirect/outbound?p=hmdb&param=HMDB36394	N-Methylcalystegine C1	206.1036851	1	1.272066667	1.11E-16	3.206487744
1.27_206.1037m/z	HMDB40336	M+H	C9H19NS2	33.5	0	2.521053549	70.64643647	http://nonlinear.com/redirect/outbound?p=hmdb&param=HMDB40336	Dihydro-2,4-dimethyl-6-(1-methylpropyl)-4H-1,3,5-dithiazine	206.1036851	1	1.272066667	1.11E-16	3.206487744
1.27_206.1037m/z	HMDB40337	M+H	C9H19NS2	33.5	0	2.521053549	70.64643647	http://nonlinear.com/redirect/outbound?p=hmdb&param=HMDB40337	Dihydro-4,6-dimethyl-2-(1-methylpropyl)-4H-1,3,5-dithiazine	206.1036851	1	1.272066667	1.11E-16	3.206487744
1.27_206.1037m/z	HMDB40334	M+H	C9H19NS2	33.5	0	2.521053549	70.64643647	http://nonlinear.com/redirect/outbound?p=hmdb&param=HMDB40334	Dihydro-2,4-dimethyl-6-(2-methylpropyl)-4H-1,3,5-dithiazine	206.1036851	1	1.272066667	1.11E-16	3.206487744
1.27_206.1037m/z	HMDB40335	M+H	C9H19NS2	33.5	0	2.521053549	70.64643647	http://nonlinear.com/redirect/outbound?p=hmdb&param=HMDB40335	Dihydro-4,6-dimethyl-2-(2-methylpropyl)-4H-1,3,5-dithiazine	206.1036851	1	1.272066667	1.11E-16	3.206487744
1.27_291.1045m/z	HMDB34688	M+H	C19H14O3	35	0	10.2486701	86.14787413	http://nonlinear.com/redirect/outbound?p=hmdb&param=HMDB34688	2,3-Dihydro-2,3-dihydroxy-9-phenyl-1H-phenalen-1-one	291.1045438	1	1.272066667	2.37E-13	1.949671412
1.27_291.1045m/z	HMDB32992	M+H	C12H18O8	36.2	0	-9.997048206	91.72749731	http://nonlinear.com/redirect/outbound?p=hmdb&param=HMDB32992	Furaneol 4-glucoside	291.1045438	1	1.272066667	2.37E-13	1.949671412
1.27_291.1045m/z	HMDB31304	M+H	C12H18O8	36.2	0	-9.997048206	91.72749731	http://nonlinear.com/redirect/outbound?p=hmdb&param=HMDB31304	Osmundalin	291.1045438	1	1.272066667	2.37E-13	1.949671412
1.27_406.1806m/z	HMDB15594	M+H	C22H25F2NO4	38.2	0	-4.449972046	95.92303684	http://nonlinear.com/redirect/outbound?p=hmdb&param=HMDB15594	Nebivolol	406.1806381	1	1.272066667	0	2.074460931
1.28_157.0254m/z	HMDB00226	M+H	C5H4N2O4	37.2	0	6.217242445	93.17140537	http://nonlinear.com/redirect/outbound?p=hmdb&param=HMDB00226	Orotic acid	157.025353	1	1.2792	1.02E-11	13.73824028
1.28_184.0614m/z	HMDB00017	M+H	C8H9NO4	37	0	1.892338572	90.9962075	http://nonlinear.com/redirect/outbound?p=hmdb&param=HMDB00017	4-Pyridoxic acid	184.061427	1	1.2792	0	1.978564881
1.28_220.1135m/z	HMDB32865	M+H	C16H13N	35.6	0	6.38190698	85.25521709	http://nonlinear.com/redirect/outbound?p=hmdb&param=HMDB32865	N-Phenyl-2-naphthylamine	220.1134742	1	1.2792	2.32E-08	1.928290781
1.28_220.1135m/z	HMDB40032	M+H	C13H17NS	34.7	0	-9.003871587	83.54194591	http://nonlinear.com/redirect/outbound?p=hmdb&param=HMDB40032	2-Hexylbenzothiazole	220.1134742	1	1.2792	2.32E-08	1.928290781
1.29_123.0557m/z	HMDB01406	M+H	C6H6N2O	38.8	0	3.419088651	97.88814957	http://nonlinear.com/redirect/outbound?p=hmdb&param=HMDB01406	Niacinamide	123.0557065	1	1.293483333	8.47E-13	3.733379432
1.29_123.0557m/z	HMDB31861	M+H	C6H6N2O	38.8	0	3.419088651	97.88814957	http://nonlinear.com/redirect/outbound?p=hmdb&param=HMDB31861	2-Acetylpyrazine	123.0557065	1	1.293483333	8.47E-13	3.733379432
1.29_160.0606m/z	HMDB34442	M+H	C6H9NO4	38.4	0	1.277632327	93.77142376	http://nonlinear.com/redirect/outbound?p=hmdb&param=HMDB34442	L-trans-alpha-Amino-2-carboxycyclopropaneacetic acid	160.0606374	1	1.28635	1.99E-11	1.948080787
1.29_160.0606m/z	HMDB29433	M+H	C6H9NO4	38.4	0	1.277632327	93.77142376	http://nonlinear.com/redirect/outbound?p=hmdb&param=HMDB29433	L-2-Amino-4-methylenepentanedioic acid	160.0606374	1	1.28635	1.99E-11	1.948080787
1.30_108.0445m/z	HMDB60434	M+H	C3H6FNO2	37.3	0	-9.26793108	96.74830409	http://nonlinear.com/redirect/outbound?p=hmdb&param=HMDB60434	alpha-Fluoro-beta-alanine	108.0445411	1	1.300633333	0	17.50108684
1.30_220.0619m/z	HMDB39387	M+H	C11H9NO4	30.2	0	6.904761607	58.7997187	http://nonlinear.com/redirect/outbound?p=hmdb&param=HMDB39387	Methyl 2,6-dihydroxy-4-quinolinecarboxylate	220.0619467	1	1.300633333	4.29E-09	1.512484885
1.30_220.0619m/z	HMDB60426	M+H	C11H9NO4	30.2	0	6.904761607	58.7997187	http://nonlinear.com/redirect/outbound?p=hmdb&param=HMDB60426	8-Methoxykynurenate	220.0619467	1	1.300633333	4.29E-09	1.512484885
1.31_100.1123m/z	HMDB32416	M+H	C6H13N	39.3	0	2.397825367	99.30629078	http://nonlinear.com/redirect/outbound?p=hmdb&param=HMDB32416	2-Methylpiperidine	100.1123135	1	1.307766667	0	3.752362263
1.31_100.1123m/z	HMDB31404	M+H	C6H13N	39.3	0	2.397825367	99.30629078	http://nonlinear.com/redirect/outbound?p=hmdb&param=HMDB31404	Cyclohexylamine	100.1123135	1	1.307766667	0	3.752362263
1.31_146.1178m/z	HMDB06831	M+H	C7H15NO2	38.8	0	1.690344388	96.19471639	http://nonlinear.com/redirect/outbound?p=hmdb&param=HMDB06831	3-Dehydroxycarnitine	146.1178004	1	1.307766667	0	3.635868552
1.31_147.0750m/z	HMDB28687	M+H	C5H10N2O3	35.8	0	-9.77399095	89.60518231	http://nonlinear.com/redirect/outbound?p=hmdb&param=HMDB28687	Alanyl-Glycine	147.0749909	1	1.3149	0.000386076	1.705674259
1.31_147.0750m/z	HMDB06899	M+H	C5H10N2O3	35.8	0	-9.77399095	89.60518231	http://nonlinear.com/redirect/outbound?p=hmdb&param=HMDB06899	Alanylglycine	147.0749909	1	1.3149	0.000386076	1.705674259
1.31_147.0750m/z	HMDB00641	M+H	C5H10N2O3	35.8	0	-9.77399095	89.60518231	http://nonlinear.com/redirect/outbound?p=hmdb&param=HMDB00641	L-Glutamine	147.0749909	1	1.3149	0.000386076	1.705674259
1.31_147.0750m/z	HMDB02031	M+H	C5H10N2O3	35.8	0	-9.77399095	89.60518231	http://nonlinear.com/redirect/outbound?p=hmdb&param=HMDB02031	Ureidoisobutyric acid	147.0749909	1	1.3149	0.000386076	1.705674259
1.31_147.0750m/z	HMDB03423	M+H	C5H10N2O3	35.8	0	-9.77399095	89.60518231	http://nonlinear.com/redirect/outbound?p=hmdb&param=HMDB03423	D-Glutamine	147.0749909	1	1.3149	0.000386076	1.705674259
1.31_321.1255m/z	HMDB35284	M+H	C12H20N2O8	36.6	0	-11.65881755	95.39362485	http://nonlinear.com/redirect/outbound?p=hmdb&param=HMDB35284	D-Fructosazine	321.1255098	1	1.307766667	0	2.36751463
1.31_321.1255m/z	HMDB33555	M+H	C12H20N2O8	36.6	0	-11.65881755	95.39362485	http://nonlinear.com/redirect/outbound?p=hmdb&param=HMDB33555	Isomugineic acid	321.1255098	1	1.307766667	0	2.36751463
1.31_402.0907m/z	HMDB38416	M+H	C13H23NO9S2	34.6	0	4.89552382	78.46552478	http://nonlinear.com/redirect/outbound?p=hmdb&param=HMDB38416	5-Hexenyl glucosinolate	402.0906633	1	1.3149	1.06E-13	3.719537584
1.32_414.9915m/z	HMDB15242	M+H	C18H14Cl4N2O	23.7	0	-4.306752335	23.52544388	http://nonlinear.com/redirect/outbound?p=hmdb&param=HMDB15242	Miconazole	414.9915174	1	1.32205	1.57E-06	3.12626885
1.34_126.0917m/z	HMDB30345	M+H	C7H11NO	38.2	0	3.032918102	94.70257505	http://nonlinear.com/redirect/outbound?p=hmdb&param=HMDB30345	6-Acetyl-1,2,3,4-tetrahydropyridine	126.0917198	1	1.336333333	1.11E-16	6.060704339
1.34_126.0917m/z	HMDB34883	M+H	C7H11NO	38.2	0	3.032918102	94.70257505	http://nonlinear.com/redirect/outbound?p=hmdb&param=HMDB34883	3,4-Dihydro-5-propanoyl-2H-pyrrole	126.0917198	1	1.336333333	1.11E-16	6.060704339
1.34_126.0917m/z	HMDB37854	M+H	C7H11NO	38.2	0	3.032918102	94.70257505	http://nonlinear.com/redirect/outbound?p=hmdb&param=HMDB37854	4-Methyl-2-propyloxazole	126.0917198	1	1.336333333	1.11E-16	6.060704339
1.34_126.0917m/z	HMDB37853	M+H	C7H11NO	38.2	0	3.032918102	94.70257505	http://nonlinear.com/redirect/outbound?p=hmdb&param=HMDB37853	2-Methyl-4-propyloxazole	126.0917198	1	1.336333333	1.11E-16	6.060704339
1.34_126.0917m/z	HMDB37865	M+H	C7H11NO	38.2	0	3.032918102	94.70257505	http://nonlinear.com/redirect/outbound?p=hmdb&param=HMDB37865	2-Ethyl-4,5-dimethyloxazole	126.0917198	1	1.336333333	1.11E-16	6.060704339
1.34_126.0917m/z	HMDB37866	M+H	C7H11NO	38.2	0	3.032918102	94.70257505	http://nonlinear.com/redirect/outbound?p=hmdb&param=HMDB37866	4-Ethyl-2,5-dimethyloxazole	126.0917198	1	1.336333333	1.11E-16	6.060704339
1.34_126.0917m/z	HMDB39583	M+H	C7H11NO	38.2	0	3.032918102	94.70257505	http://nonlinear.com/redirect/outbound?p=hmdb&param=HMDB39583	2-Ethyl-5-imino-1-cyclopenten-1-ol	126.0917198	1	1.336333333	1.11E-16	6.060704339
1.34_126.0917m/z	HMDB37860	M+H	C7H11NO	38.2	0	3.032918102	94.70257505	http://nonlinear.com/redirect/outbound?p=hmdb&param=HMDB37860	2-Methyl-5-propyloxazole	126.0917198	1	1.336333333	1.11E-16	6.060704339
1.34_126.0917m/z	HMDB37861	M+H	C7H11NO	38.2	0	3.032918102	94.70257505	http://nonlinear.com/redirect/outbound?p=hmdb&param=HMDB37861	5-Methyl-2-propyloxazole	126.0917198	1	1.336333333	1.11E-16	6.060704339
1.34_126.0917m/z	HMDB38289	M+H	C7H11NO	38.2	0	3.032918102	94.70257505	http://nonlinear.com/redirect/outbound?p=hmdb&param=HMDB38289	5-Butyloxazole	126.0917198	1	1.336333333	1.11E-16	6.060704339
1.34_126.0917m/z	HMDB37867	M+H	C7H11NO	38.2	0	3.032918102	94.70257505	http://nonlinear.com/redirect/outbound?p=hmdb&param=HMDB37867	5-Ethyl-2,4-dimethyloxazole	126.0917198	1	1.336333333	1.11E-16	6.060704339
1.34_126.0917m/z	HMDB38288	M+H	C7H11NO	38.2	0	3.032918102	94.70257505	http://nonlinear.com/redirect/outbound?p=hmdb&param=HMDB38288	4-Butyloxazole	126.0917198	1	1.336333333	1.11E-16	6.060704339
1.34_169.0362m/z	HMDB00289	M+H	C5H4N4O3	39.1	0	3.378780942	99.66003097	http://nonlinear.com/redirect/outbound?p=hmdb&param=HMDB00289	Uric acid	169.0361842	1	1.336333333	7.79E-14	2.22709058
1.34_169.1046m/z	HMDB32329	M+H	C10H16S	38.3	0	0.322083357	91.96116923	http://nonlinear.com/redirect/outbound?p=hmdb&param=HMDB32329	2-Hexylthiophene	169.1046021	1	1.336333333	0	4.748753275
1.34_255.1321m/z	HMDB29390	M+H	C12H18N2O4	35.3	0	-7.371416356	84.55795856	http://nonlinear.com/redirect/outbound?p=hmdb&param=HMDB29390	L-Furosine	255.1320602	1	1.336333333	0	8.661268885
1.34_255.1321m/z	HMDB14356	M+H	C12H18N2O4	35.3	0	-7.371416356	84.55795856	http://nonlinear.com/redirect/outbound?p=hmdb&param=HMDB14356	Midodrine	255.1320602	1	1.336333333	0	8.661268885
1.34_255.1321m/z	HMDB37817	M+H	C12H18N2O4	35.3	0	-7.371416356	84.55795856	http://nonlinear.com/redirect/outbound?p=hmdb&param=HMDB37817	Aldosine	255.1320602	1	1.336333333	0	8.661268885
1.34_255.1321m/z	HMDB29443	M+H	C12H18N2O4	35.3	0	-7.371416356	84.55795856	http://nonlinear.com/redirect/outbound?p=hmdb&param=HMDB29443	L-Pyridosine	255.1320602	1	1.336333333	0	8.661268885
1.34_255.1321m/z	HMDB33143	M+H	C12H18N2O4	35.3	0	-7.371416356	84.55795856	http://nonlinear.com/redirect/outbound?p=hmdb&param=HMDB33143	Pyrraline	255.1320602	1	1.336333333	0	8.661268885
1.34_317.1675m/z	HMDB14517	M+H	C13H24N4O3S	33	0	10.4128673	76.38003597	http://nonlinear.com/redirect/outbound?p=hmdb&param=HMDB14517	Timolol	317.1674802	1	1.336333333	0	2.462872285
1.34_364.0634m/z	HMDB01397	M+H	C10H14N5O8P	37.2	0	-5.120574815	91.98064127	http://nonlinear.com/redirect/outbound?p=hmdb&param=HMDB01397	Guanosine monophosphate	364.0634164	1	1.343466667	3.23E-11	1.872976612
1.34_364.0634m/z	HMDB59639	M+H	C10H14N5O8P	37.2	0	-5.120574815	91.98064127	http://nonlinear.com/redirect/outbound?p=hmdb&param=HMDB59639	Cyclic pyranopterin monophosphate	364.0634164	1	1.343466667	3.23E-11	1.872976612
1.34_364.0634m/z	HMDB11670	M+H	C10H14N5O8P	37.2	0	-5.120574815	91.98064127	http://nonlinear.com/redirect/outbound?p=hmdb&param=HMDB11670	8-Oxo-dGMP	364.0634164	1	1.343466667	3.23E-11	1.872976612
1.36_147.0747m/z	HMDB28687	M+H	C5H10N2O3	35.1	0	-11.7094857	87.80975526	http://nonlinear.com/redirect/outbound?p=hmdb&param=HMDB28687	Alanyl-Glycine	147.0747082	1	1.35775	0.280552756	1.733667676
1.36_147.0747m/z	HMDB06899	M+H	C5H10N2O3	35.1	0	-11.7094857	87.80975526	http://nonlinear.com/redirect/outbound?p=hmdb&param=HMDB06899	Alanylglycine	147.0747082	1	1.35775	0.280552756	1.733667676
1.36_147.0747m/z	HMDB00641	M+H	C5H10N2O3	35.1	0	-11.7094857	87.80975526	http://nonlinear.com/redirect/outbound?p=hmdb&param=HMDB00641	L-Glutamine	147.0747082	1	1.35775	0.280552756	1.733667676
1.36_147.0747m/z	HMDB02031	M+H	C5H10N2O3	35.1	0	-11.7094857	87.80975526	http://nonlinear.com/redirect/outbound?p=hmdb&param=HMDB02031	Ureidoisobutyric acid	147.0747082	1	1.35775	0.280552756	1.733667676
1.36_147.0747m/z	HMDB03423	M+H	C5H10N2O3	35.1	0	-11.7094857	87.80975526	http://nonlinear.com/redirect/outbound?p=hmdb&param=HMDB03423	D-Glutamine	147.0747082	1	1.35775	0.280552756	1.733667676
1.36_158.0430m/z	HMDB01241	M+H	C6H7NO4	36.6	0	-11.09371368	95.09363875	http://nonlinear.com/redirect/outbound?p=hmdb&param=HMDB01241	2-Aminomuconic acid	158.043042	1	1.35775	4.00E-15	3.809935432
1.36_163.0420m/z	HMDB36204	M+H	C6H10O3S	24.5	0	-2.190076736	25.03618065	http://nonlinear.com/redirect/outbound?p=hmdb&param=HMDB36204	1-(Methylsulfanyl)-1-oxopropan-2-yl acetate	163.0419867	1	1.3649	0.000517364	1.708297029
1.36_163.0420m/z	HMDB12134	M+H	C6H10O3S	24.5	0	-2.190076736	25.03618065	http://nonlinear.com/redirect/outbound?p=hmdb&param=HMDB12134	1,2-Dihydroxy-3-keto-5-methylthiopentene	163.0419867	1	1.3649	0.000517364	1.708297029
1.36_192.0865m/z	HMDB31346	M+H	C7H13NO5	39.2	0	-0.868397472	97.17313778	http://nonlinear.com/redirect/outbound?p=hmdb&param=HMDB31346	Calystegine C1	192.086483	1	1.3649	7.71E-08	2.028117689
1.36_192.0865m/z	HMDB40333	M+H	C8H17NS2	36.9	0	-5.416380656	90.5470535	http://nonlinear.com/redirect/outbound?p=hmdb&param=HMDB40333	Dihydro-4,6-dimethyl-2-(1-methylethyl)-4H-1,3,5-dithiazine	192.086483	1	1.3649	7.71E-08	2.028117689
1.36_192.0865m/z	HMDB40332	M+H	C8H17NS2	36.9	0	-5.416380656	90.5470535	http://nonlinear.com/redirect/outbound?p=hmdb&param=HMDB40332	Dihydro-6-isopropyl-2,4-dimethyl-4H-1,3,5-dithiazine	192.086483	1	1.3649	7.71E-08	2.028117689
1.36_229.1550m/z	HMDB28937	M+H	C11H20N2O3	39.2	0	1.613766615	97.86177253	http://nonlinear.com/redirect/outbound?p=hmdb&param=HMDB28937	Leucyl-Proline	229.1550371	1	1.35775	1.11E-13	2.702465424
1.36_229.1550m/z	HMDB28915	M+H	C11H20N2O3	39.2	0	1.613766615	97.86177253	http://nonlinear.com/redirect/outbound?p=hmdb&param=HMDB28915	Isoleucyl-Proline	229.1550371	1	1.35775	1.11E-13	2.702465424
1.36_229.1550m/z	HMDB11174	M+H	C11H20N2O3	39.2	0	1.613766615	97.86177253	http://nonlinear.com/redirect/outbound?p=hmdb&param=HMDB11174	L-isoleucyl-L-proline	229.1550371	1	1.35775	1.11E-13	2.702465424
1.36_229.1550m/z	HMDB11175	M+H	C11H20N2O3	39.2	0	1.613766615	97.86177253	http://nonlinear.com/redirect/outbound?p=hmdb&param=HMDB11175	L-leucyl-L-proline	229.1550371	1	1.35775	1.11E-13	2.702465424
1.36_248.1151m/z	HMDB02095	M+H	C10H17NO6	36.7	0	8.897645255	93.17703202	http://nonlinear.com/redirect/outbound?p=hmdb&param=HMDB02095	Malonylcarnitine	248.1150624	1	1.3649	0	4.957367551
1.36_248.1151m/z	HMDB33699	M+H	C10H17NO6	36.7	0	8.897645255	93.17703202	http://nonlinear.com/redirect/outbound?p=hmdb&param=HMDB33699	Linamarin	248.1150624	1	1.3649	0	4.957367551
1.36_405.0128m/z	HMDB00295	M+H	C9H14N2O12P2	30.8	0	8.172791383	63.10286101	http://nonlinear.com/redirect/outbound?p=hmdb&param=HMDB00295	Uridine 5'-diphosphate	405.0127754	1	1.3649	2.70E-09	1.711080416
1.37_110.0592m/z	HMDB40582	M+H	C6H7NO	34.3	0	-7.623823743	80.11477746	http://nonlinear.com/redirect/outbound?p=hmdb&param=HMDB40582	1-Methyl-2-pyrrolecarboxaldehyde	110.0592089	1	1.372033333	0.050318447	1.966412628
1.37_110.0592m/z	HMDB01169	M+H	C6H7NO	34.3	0	-7.623823744	80.11477746	http://nonlinear.com/redirect/outbound?p=hmdb&param=HMDB01169	4-Aminophenol	110.0592089	1	1.372033333	0.050318447	1.966412628
1.37_110.0592m/z	HMDB35882	M+H	C6H7NO	34.3	0	-7.623823744	80.11477746	http://nonlinear.com/redirect/outbound?p=hmdb&param=HMDB35882	2-Acetylpyrrole	110.0592089	1	1.372033333	0.050318447	1.966412628
1.37_119.0532m/z	HMDB32376	M+H	C5H10OS	37.9	0	5.822893542	96.1062725	http://nonlinear.com/redirect/outbound?p=hmdb&param=HMDB32376	4-Mercapto-2-pentanone	119.0531997	1	1.372033333	2.00E-11	4.762427844
1.37_119.0532m/z	HMDB36138	M+H	C5H10OS	37.9	0	5.822893542	96.1062725	http://nonlinear.com/redirect/outbound?p=hmdb&param=HMDB36138	Tetrahydro-2-methyl-3-furanthiol	119.0531997	1	1.372033333	2.00E-11	4.762427844
1.37_119.0532m/z	HMDB37193	M+H	C5H10OS	37.9	0	5.822893542	96.1062725	http://nonlinear.com/redirect/outbound?p=hmdb&param=HMDB37193	1-(Methylthio)-2-butanone	119.0531997	1	1.372033333	2.00E-11	4.762427844
1.37_119.0532m/z	HMDB37474	M+H	C5H10OS	37.9	0	5.822893542	96.1062725	http://nonlinear.com/redirect/outbound?p=hmdb&param=HMDB37474	4-(Methylthio)butanal	119.0531997	1	1.372033333	2.00E-11	4.762427844
1.37_119.0532m/z	HMDB41558	M+H	C5H10OS	37.9	0	5.822893542	96.1062725	http://nonlinear.com/redirect/outbound?p=hmdb&param=HMDB41558	3-(Methylthio)-2-butanone	119.0531997	1	1.372033333	2.00E-11	4.762427844
1.37_119.0532m/z	HMDB39826	M+H	C5H10OS	37.9	0	5.822893542	96.1062725	http://nonlinear.com/redirect/outbound?p=hmdb&param=HMDB39826	xi-2-Methyl-1,3-oxathiane	119.0531997	1	1.372033333	2.00E-11	4.762427844
1.37_119.0532m/z	HMDB35171	M+H	C5H10OS	37.9	0	5.822893542	96.1062725	http://nonlinear.com/redirect/outbound?p=hmdb&param=HMDB35171	2-Mercapto-3-pentanone	119.0531997	1	1.372033333	2.00E-11	4.762427844
1.37_119.0532m/z	HMDB31316	M+H	C5H10OS	37.9	0	5.822893542	96.1062725	http://nonlinear.com/redirect/outbound?p=hmdb&param=HMDB31316	4-(Methylthio)-2-butanone	119.0531997	1	1.372033333	2.00E-11	4.762427844
1.37_119.0532m/z	HMDB35244	M+H	C5H10OS	37.9	0	5.822893542	96.1062725	http://nonlinear.com/redirect/outbound?p=hmdb&param=HMDB35244	Tetrahydro-2-methylthiophen-3-ol	119.0531997	1	1.372033333	2.00E-11	4.762427844
1.37_119.0532m/z	HMDB34896	M+H	C5H10OS	37.9	0	5.822893542	96.1062725	http://nonlinear.com/redirect/outbound?p=hmdb&param=HMDB34896	3-Mercapto-2-pentanone	119.0531997	1	1.372033333	2.00E-11	4.762427844
1.37_119.0532m/z	HMDB33856	M+H	C5H10OS	37.9	0	5.822893542	96.1062725	http://nonlinear.com/redirect/outbound?p=hmdb&param=HMDB33856	S-Propyl thioacetate	119.0531997	1	1.372033333	2.00E-11	4.762427844
1.37_119.0532m/z	HMDB31191	M+H	C5H10OS	37.9	0	5.822893542	96.1062725	http://nonlinear.com/redirect/outbound?p=hmdb&param=HMDB31191	S-Methyl butanethioate	119.0531997	1	1.372033333	2.00E-11	4.762427844
1.37_119.0532m/z	HMDB41491	M+H	C5H10OS	37.9	0	5.822893542	96.1062725	http://nonlinear.com/redirect/outbound?p=hmdb&param=HMDB41491	3-(Methylthio)butanal	119.0531997	1	1.372033333	2.00E-11	4.762427844
1.38_112.0399m/z	HMDB04230	M+H	C5H5NO2	37.9	0	5.480969487	95.81383212	http://nonlinear.com/redirect/outbound?p=hmdb&param=HMDB04230	Pyrrole-2-carboxylic acid	112.0399134	1	1.379183333	7.99E-12	2.858451221
1.38_112.0399m/z	HMDB38175	M+H	C5H5NO2	37.9	0	5.480969487	95.81383212	http://nonlinear.com/redirect/outbound?p=hmdb&param=HMDB38175	2-Acetyloxazole	112.0399134	1	1.379183333	7.99E-12	2.858451221
1.38_144.0660m/z	HMDB61082	M+H	C6H9NO3	38.2	0	3.68720571	95.43642878	http://nonlinear.com/redirect/outbound?p=hmdb&param=HMDB61082	5-ethyl-5-methyl-2,4-oxazolidinedione	144.0660471	1	1.379183333	0	1.784684052
1.38_144.0660m/z	HMDB00894	M+H	C6H9NO3	38.2	0	3.68720571	95.43642878	http://nonlinear.com/redirect/outbound?p=hmdb&param=HMDB00894	Vinylacetylglycine	144.0660471	1	1.379183333	0	1.784684052
1.38_144.0660m/z	HMDB32161	M+H	C6H9NO3	38.2	0	3.68720571	95.43642878	http://nonlinear.com/redirect/outbound?p=hmdb&param=HMDB32161	Acrylamide-acrylic acid resin	144.0660471	1	1.379183333	0	1.784684052
1.38_144.0660m/z	HMDB14491	M+H	C6H9NO3	38.2	0	3.68720571	95.43642878	http://nonlinear.com/redirect/outbound?p=hmdb&param=HMDB14491	Trimethadione	144.0660471	1	1.379183333	0	1.784684052
1.38_286.1426m/z	HMDB02171	M+H	C12H19N3O5	36.6	0	9.949053737	93.79773024	http://nonlinear.com/redirect/outbound?p=hmdb&param=HMDB02171	Glycylprolylhydroxyproline	286.142584	1	1.379183333	0	4.537463225
1.38_286.1426m/z	HMDB60929	M+H	C17H19NO3	38.5	0	-4.159246654	97.26722855	http://nonlinear.com/redirect/outbound?p=hmdb&param=HMDB60929	Dihydroisomorphine	286.142584	1	1.379183333	0	4.537463225
1.38_286.1426m/z	HMDB40987	M+H	C17H19NO3	38.5	0	-4.159246654	97.26722855	http://nonlinear.com/redirect/outbound?p=hmdb&param=HMDB40987	(-)-Morphine	286.142584	1	1.379183333	0	4.537463225
1.38_286.1426m/z	HMDB32961	M+H	C17H19NO3	38.5	0	-4.159246654	97.26722855	http://nonlinear.com/redirect/outbound?p=hmdb&param=HMDB32961	Secodemethylclausenamide	286.142584	1	1.379183333	0	4.537463225
1.38_286.1426m/z	HMDB29377	M+H	C17H19NO3	38.5	0	-4.159246654	97.26722855	http://nonlinear.com/redirect/outbound?p=hmdb&param=HMDB29377	Piperine	286.142584	1	1.379183333	0	4.537463225
1.38_286.1426m/z	HMDB30256	M+H	C17H19NO3	38.5	0	-4.159246654	97.26722855	http://nonlinear.com/redirect/outbound?p=hmdb&param=HMDB30256	Erysopine	286.142584	1	1.379183333	0	4.537463225
1.38_286.1426m/z	HMDB14472	M+H	C17H19NO3	38.5	0	-4.159246654	97.26722855	http://nonlinear.com/redirect/outbound?p=hmdb&param=HMDB14472	Hydromorphone	286.142584	1	1.379183333	0	4.537463225
1.38_286.1426m/z	HMDB61070	M+H	C17H19NO3	38.5	0	-4.159246654	97.26722855	http://nonlinear.com/redirect/outbound?p=hmdb&param=HMDB61070	norhydrocodone	286.142584	1	1.379183333	0	4.537463225
1.38_286.1426m/z	HMDB14440	M+H	C17H19NO3	38.5	0	-4.159246654	97.26722855	http://nonlinear.com/redirect/outbound?p=hmdb&param=HMDB14440	Morphine	286.142584	1	1.379183333	0	4.537463225
1.38_286.1426m/z	HMDB60657	M+H	C17H19NO3	38.5	0	-4.159246655	97.26722855	http://nonlinear.com/redirect/outbound?p=hmdb&param=HMDB60657	Norcodeine	286.142584	1	1.379183333	0	4.537463225
1.38_294.1422m/z	HMDB28993	M+H	C14H19N3O4	35.3	0	-8.981731189	86.20969656	http://nonlinear.com/redirect/outbound?p=hmdb&param=HMDB28993	Phenylalanyl-Glutamine	294.1421997	1	1.379183333	2.80E-08	1.618798811
1.38_294.1422m/z	HMDB29156	M+H	C14H19N3O4	35.3	0	-8.981731189	86.20969656	http://nonlinear.com/redirect/outbound?p=hmdb&param=HMDB29156	Gamma-glutamyl-Phenylalanine	294.1421997	1	1.379183333	2.80E-08	1.618798811
1.38_294.1422m/z	HMDB28804	M+H	C14H19N3O4	35.3	0	-8.981731189	86.20969656	http://nonlinear.com/redirect/outbound?p=hmdb&param=HMDB28804	Glutaminyl-Phenylalanine	294.1421997	1	1.379183333	2.80E-08	1.618798811
1.38_294.1422m/z	HMDB29009	M+H	C14H19N3O4	35.3	0	-8.981731189	86.20969656	http://nonlinear.com/redirect/outbound?p=hmdb&param=HMDB29009	Phenylalanyl-Gamma-glutamate	294.1421997	1	1.379183333	2.80E-08	1.618798811
1.39_109.0275m/z	HMDB03364	M+H	C6H4O2	30.9	0	-8.733463388	64.16206367	http://nonlinear.com/redirect/outbound?p=hmdb&param=HMDB03364	Quinone	109.0274624	1	1.393466667	5.42E-06	3.144112161
1.39_109.0275m/z	HMDB12133	M+H	C6H4O2	30.9	0	-8.733463389	64.16206367	http://nonlinear.com/redirect/outbound?p=hmdb&param=HMDB12133	1,2-Benzoquinone	109.0274624	1	1.393466667	5.42E-06	3.144112161
1.39_134.0450m/z	HMDB00191	M+H	C4H7NO4	39.4	0	1.385681556	98.48991551	http://nonlinear.com/redirect/outbound?p=hmdb&param=HMDB00191	L-Aspartic acid	134.0449685	1	1.393466667	0	3.1702804
1.39_134.0450m/z	HMDB11753	M+H	C4H7NO4	39.4	0	1.385681556	98.48991551	http://nonlinear.com/redirect/outbound?p=hmdb&param=HMDB11753	Iminodiacetic acid	134.0449685	1	1.393466667	0	3.1702804
1.39_134.0450m/z	HMDB06483	M+H	C4H7NO4	39.4	0	1.385681555	98.48991551	http://nonlinear.com/redirect/outbound?p=hmdb&param=HMDB06483	D-Aspartic acid	134.0449685	1	1.393466667	0	3.1702804
1.39_178.0840m/z	HMDB12271	M+H	C5H11N3O4	35.8	0	9.97323224	90.04667895	http://nonlinear.com/redirect/outbound?p=hmdb&param=HMDB12271	O-Ureidohomoserine	178.0839983	1	1.393466667	3.99E-11	6.840527824
1.39_213.0981m/z	HMDB33750	M+H	C7H16O7	36.9	0	5.789598242	90.96896744	http://nonlinear.com/redirect/outbound?p=hmdb&param=HMDB33750	D-Glycero-D-galacto-heptitol	213.0981072	1	1.386316667	6.71E-08	2.697858412
1.39_213.0981m/z	HMDB28885	M+H	C8H12N4O3	37.6	0	-0.516283666	88.81768396	http://nonlinear.com/redirect/outbound?p=hmdb&param=HMDB28885	Histidinyl-Glycine	213.0981072	1	1.386316667	6.71E-08	2.697858412
1.39_213.0981m/z	HMDB28843	M+H	C8H12N4O3	37.6	0	-0.516283666	88.81768396	http://nonlinear.com/redirect/outbound?p=hmdb&param=HMDB28843	Glycyl-Histidine	213.0981072	1	1.386316667	6.71E-08	2.697858412
1.39_253.0583m/z	HMDB30228	M+H	C14H8N2O3	37.3	0	-9.959333439	97.18381211	http://nonlinear.com/redirect/outbound?p=hmdb&param=HMDB30228	Nigakinone	253.0582583	1	1.386316667	0.002022376	2.329935278
1.39_420.9731m/z	HMDB01498	M+H	C6H15O15P3	33.6	0	8.175977393	76.86149258	http://nonlinear.com/redirect/outbound?p=hmdb&param=HMDB01498	Inositol 1,4,5-trisphosphate	420.9730897	1	1.393466667	2.22E-16	2.46079391
1.39_420.9731m/z	HMDB01143	M+H	C6H15O15P3	33.6	0	8.175977393	76.86149258	http://nonlinear.com/redirect/outbound?p=hmdb&param=HMDB01143	Inositol 1,3,4-trisphosphate	420.9730897	1	1.393466667	2.22E-16	2.46079391
1.40_126.0208m/z	HMDB00251	M+H	C2H7NO3S	36	0	-8.84778822	90.0241012	http://nonlinear.com/redirect/outbound?p=hmdb&param=HMDB00251	Taurine	126.0208344	1	1.4006	2.09E-09	4.301608544
1.40_145.0495m/z	HMDB40207	M+H	C6H8O4	38.8	0	-0.089418848	94.27871911	http://nonlinear.com/redirect/outbound?p=hmdb&param=HMDB40207	Ethyl hydrogen fumarate	145.0495223	1	1.4006	0.002490857	3.278854395
1.40_145.0495m/z	HMDB36232	M+H	C6H8O4	38.8	0	-0.089418848	94.27871911	http://nonlinear.com/redirect/outbound?p=hmdb&param=HMDB36232	Maleic acid homopolymer	145.0495223	1	1.4006	0.002490857	3.278854395
1.40_145.0495m/z	HMDB02266	M+H	C6H8O4	38.8	0	-0.089418848	94.27871911	http://nonlinear.com/redirect/outbound?p=hmdb&param=HMDB02266	(E)-2-Methylglutaconic acid	145.0495223	1	1.4006	0.002490857	3.278854395
1.40_145.0495m/z	HMDB13311	M+H	C6H8O4	38.8	0	-0.089418848	94.27871911	http://nonlinear.com/redirect/outbound?p=hmdb&param=HMDB13311	trans-2-Hexenedioic acid	145.0495223	1	1.4006	0.002490857	3.278854395
1.40_145.0495m/z	HMDB29171	M+H	C6H8O4	38.8	0	-0.089418848	94.27871911	http://nonlinear.com/redirect/outbound?p=hmdb&param=HMDB29171	3-Hydroxyadipic acid 3,6-lactone	145.0495223	1	1.4006	0.002490857	3.278854395
1.40_145.0495m/z	HMDB31257	M+H	C6H8O4	38.8	0	-0.089418848	94.27871911	http://nonlinear.com/redirect/outbound?p=hmdb&param=HMDB31257	Dimethyl fumarate	145.0495223	1	1.4006	0.002490857	3.278854395
1.40_145.0495m/z	HMDB00522	M+H	C6H8O4	38.8	0	-0.089418848	94.27871911	http://nonlinear.com/redirect/outbound?p=hmdb&param=HMDB00522	3-Methylglutaconic acid	145.0495223	1	1.4006	0.002490857	3.278854395
1.40_145.0495m/z	HMDB00393	M+H	C6H8O4	38.8	0	-0.089418848	94.27871911	http://nonlinear.com/redirect/outbound?p=hmdb&param=HMDB00393	3-Hexenedioic acid	145.0495223	1	1.4006	0.002490857	3.278854395
1.40_147.0758m/z	HMDB28687	M+H	C5H10N2O3	38	0	-3.954377453	94.83965709	http://nonlinear.com/redirect/outbound?p=hmdb&param=HMDB28687	Alanyl-Glycine	147.075841	1	1.4006	3.75E-06	2.199723106
1.40_147.0758m/z	HMDB06899	M+H	C5H10N2O3	38	0	-3.954377453	94.83965709	http://nonlinear.com/redirect/outbound?p=hmdb&param=HMDB06899	Alanylglycine	147.075841	1	1.4006	3.75E-06	2.199723106
1.40_147.0758m/z	HMDB00641	M+H	C5H10N2O3	38	0	-3.954377453	94.83965709	http://nonlinear.com/redirect/outbound?p=hmdb&param=HMDB00641	L-Glutamine	147.075841	1	1.4006	3.75E-06	2.199723106
1.40_147.0758m/z	HMDB02031	M+H	C5H10N2O3	38	0	-3.954377453	94.83965709	http://nonlinear.com/redirect/outbound?p=hmdb&param=HMDB02031	Ureidoisobutyric acid	147.075841	1	1.4006	3.75E-06	2.199723106
1.40_147.0758m/z	HMDB03423	M+H	C5H10N2O3	38	0	-3.954377453	94.83965709	http://nonlinear.com/redirect/outbound?p=hmdb&param=HMDB03423	D-Glutamine	147.075841	1	1.4006	3.75E-06	2.199723106
1.40_190.1187m/z	HMDB00679	M+H	C7H15N3O3	39.7	0	0.304219709	98.92283544	http://nonlinear.com/redirect/outbound?p=hmdb&param=HMDB00679	Homocitrulline	190.1186753	1	1.4006	0	2.908476414
1.40_221.0456m/z	HMDB36346	M+H	C11H8O5	28.1	0	5.147846867	46.55955143	http://nonlinear.com/redirect/outbound?p=hmdb&param=HMDB36346	7-Hydroxy-2-methyl-4-oxo-4H-1-benzopyran-5-carboxylic acid	221.0455825	1	1.4006	2.57E-09	1.903160411
1.40_221.0456m/z	HMDB39820	M+H	C11H8O5	28.1	0	5.147846867	46.55955143	http://nonlinear.com/redirect/outbound?p=hmdb&param=HMDB39820	8-Methoxy-6,7-methylenedioxycoumarin	221.0455825	1	1.4006	2.57E-09	1.903160411
1.40_221.0456m/z	HMDB30789	M+H	C11H8O5	28.1	0	5.147846867	46.55955143	http://nonlinear.com/redirect/outbound?p=hmdb&param=HMDB30789	Dracunculin	221.0455825	1	1.4006	2.57E-09	1.903160411
1.40_221.0456m/z	HMDB35086	M+H	C11H8O5	28.1	0	5.147846867	46.55955143	http://nonlinear.com/redirect/outbound?p=hmdb&param=HMDB35086	Buntansin A	221.0455825	1	1.4006	2.57E-09	1.903160411
1.41_245.0752m/z	HMDB00296	M+H	C9H12N2O6	37.7	0	-6.483853501	95.64988159	http://nonlinear.com/redirect/outbound?p=hmdb&param=HMDB00296	Uridine	245.07523	1	1.40775	3.33E-16	3.264928059
1.41_245.0752m/z	HMDB00767	M+H	C9H12N2O6	37.7	0	-6.483853501	95.64988159	http://nonlinear.com/redirect/outbound?p=hmdb&param=HMDB00767	Pseudouridine	245.07523	1	1.40775	3.33E-16	3.264928059
1.42_160.1336m/z	HMDB14375	M+H	C8H17NO2	39.2	0	2.616674819	98.98212049	http://nonlinear.com/redirect/outbound?p=hmdb&param=HMDB14375	Pregabalin	160.1336216	1	1.424933333	1.19E-10	2.538177515
1.42_160.1336m/z	HMDB00991	M+H	C8H17NO2	39.2	0	2.616674819	98.98212049	http://nonlinear.com/redirect/outbound?p=hmdb&param=HMDB00991	DL-2-Aminooctanoic acid	160.1336216	1	1.424933333	1.19E-10	2.538177515
1.42_556.2789m/z	HMDB01045	M+H	C28H37N5O7	37.6	0	4.118575772	92.56872918	http://nonlinear.com/redirect/outbound?p=hmdb&param=HMDB01045	Enkephalin L	556.2788619	1	1.424933333	0	9.728391368
1.43_131.0529m/z	HMDB31370	M+H	C6H10OS	37.2	0	3.238642962	89.81977698	http://nonlinear.com/redirect/outbound?p=hmdb&param=HMDB31370	2-[(Methylthio)methyl]-2-butenal	131.0529335	1	1.432066667	5.55E-16	2.378916965
1.43_131.0529m/z	HMDB37493	M+H	C6H10OS	37.2	0	3.238642962	89.81977698	http://nonlinear.com/redirect/outbound?p=hmdb&param=HMDB37493	S-2-Propenyl propanethioate	131.0529335	1	1.432066667	5.55E-16	2.378916965
1.43_131.0529m/z	HMDB40238	M+H	C6H10OS	37.2	0	3.238642962	89.81977698	http://nonlinear.com/redirect/outbound?p=hmdb&param=HMDB40238	2-Ethyldihydro-3(2H)-thiophenone	131.0529335	1	1.432066667	5.55E-16	2.378916965
1.43_579.2600m/z	HMDB34061	M+H	C30H42O9S	33.6	0	-3.864568173	72.72620038	http://nonlinear.com/redirect/outbound?p=hmdb&param=HMDB34061	Withaperuvin H	579.2599956	1	1.432066667	4.39E-05	20.65783374
1.45_166.9828m/z	HMDB29612	M+H	C4H6O3S2	36.2	0	-1.979560723	83.26538798	http://nonlinear.com/redirect/outbound?p=hmdb&param=HMDB29612	Asparagusic acid syn-S-oxide	166.9827839	1	1.446516667	0	6.4304591
1.45_200.0942m/z	HMDB40443	M+H	C10H9N5	35	0	5.817738529	81.4576242	http://nonlinear.com/redirect/outbound?p=hmdb&param=HMDB40443	3-Methyl-3H-imidazo[4,5-f]quinoxalin-2-amine	200.09423	1	1.446516667	0.000291594	1.503648086
1.46_218.0845m/z	HMDB15328	M+H	C9H15NO3S	26.6	0	-0.186497623	33.26824754	http://nonlinear.com/redirect/outbound?p=hmdb&param=HMDB15328	Captopril	218.0845003	1	1.4608	5.40E-09	2.750302432
1.46_218.1380m/z	HMDB00824	M+H	C10H19NO4	35.5	0	-3.203978571	81.3161541	http://nonlinear.com/redirect/outbound?p=hmdb&param=HMDB00824	Propionylcarnitine	218.1379888	1	1.4608	2.99E-14	3.483357433
1.46_228.0972m/z	HMDB00014	M+H	C9H13N3O4	37.9	0	-2.9329661	93.1408256	http://nonlinear.com/redirect/outbound?p=hmdb&param=HMDB00014	Deoxycytidine	228.0972163	1	1.4608	2.57E-11	2.553993426
1.46_248.0489m/z	HMDB15017	M+H	C8H10FN3O3S	36.1	0	-4.378899097	85.4878658	http://nonlinear.com/redirect/outbound?p=hmdb&param=HMDB15017	Emtricitabine	248.0488851	1	1.4608	0	4.219201427
1.47_145.0496m/z	HMDB40207	M+H	C6H8O4	30.7	0	0.590621027	54.35855206	http://nonlinear.com/redirect/outbound?p=hmdb&param=HMDB40207	Ethyl hydrogen fumarate	145.0496202	1	1.46795	0.001967002	3.016850501
1.47_145.0496m/z	HMDB36232	M+H	C6H8O4	30.7	0	0.590621027	54.35855206	http://nonlinear.com/redirect/outbound?p=hmdb&param=HMDB36232	Maleic acid homopolymer	145.0496202	1	1.46795	0.001967002	3.016850501
1.47_145.0496m/z	HMDB02266	M+H	C6H8O4	30.7	0	0.590621027	54.35855206	http://nonlinear.com/redirect/outbound?p=hmdb&param=HMDB02266	(E)-2-Methylglutaconic acid	145.0496202	1	1.46795	0.001967002	3.016850501
1.47_145.0496m/z	HMDB13311	M+H	C6H8O4	30.7	0	0.590621027	54.35855206	http://nonlinear.com/redirect/outbound?p=hmdb&param=HMDB13311	trans-2-Hexenedioic acid	145.0496202	1	1.46795	0.001967002	3.016850501
1.47_145.0496m/z	HMDB29171	M+H	C6H8O4	30.7	0	0.590621027	54.35855206	http://nonlinear.com/redirect/outbound?p=hmdb&param=HMDB29171	3-Hydroxyadipic acid 3,6-lactone	145.0496202	1	1.46795	0.001967002	3.016850501
1.47_145.0496m/z	HMDB31257	M+H	C6H8O4	30.7	0	0.590621027	54.35855206	http://nonlinear.com/redirect/outbound?p=hmdb&param=HMDB31257	Dimethyl fumarate	145.0496202	1	1.46795	0.001967002	3.016850501
1.47_145.0496m/z	HMDB00522	M+H	C6H8O4	30.7	0	0.590621027	54.35855206	http://nonlinear.com/redirect/outbound?p=hmdb&param=HMDB00522	3-Methylglutaconic acid	145.0496202	1	1.46795	0.001967002	3.016850501
1.47_145.0496m/z	HMDB00393	M+H	C6H8O4	30.7	0	0.590621027	54.35855206	http://nonlinear.com/redirect/outbound?p=hmdb&param=HMDB00393	3-Hexenedioic acid	145.0496202	1	1.46795	0.001967002	3.016850501
1.47_146.0435m/z	HMDB01552	M+H	C5H7NO4	29.5	0	-9.094146334	57.76956593	http://nonlinear.com/redirect/outbound?p=hmdb&param=HMDB01552	2-Keto-glutaramic acid	146.0434651	1	1.46795	5.40E-05	5.836364168
1.47_155.0453m/z	HMDB12209	M+H	C4H11O4P	37.1	0	-9.384822536	96.00000022	http://nonlinear.com/redirect/outbound?p=hmdb&param=HMDB12209	Diethylphosphate	155.0453263	1	1.46795	0	9.104081359
1.47_179.1050m/z	HMDB38179	M+H	C11H14O2	37.5	0	-9.319477416	97.6218645	http://nonlinear.com/redirect/outbound?p=hmdb&param=HMDB38179	3-(2-Hydroxy-4-methylphenyl)-2-butanone	179.1049963	1	1.46795	4.55E-05	4.208933584
1.47_179.1050m/z	HMDB02043	M+H	C11H14O2	37.5	0	-9.319477416	97.6218645	http://nonlinear.com/redirect/outbound?p=hmdb&param=HMDB02043	5-Phenylvaleric acid	179.1049963	1	1.46795	4.55E-05	4.208933584
1.47_179.1050m/z	HMDB41553	M+H	C11H14O2	37.5	0	-9.319477416	97.6218645	http://nonlinear.com/redirect/outbound?p=hmdb&param=HMDB41553	Methylisoeugenol	179.1049963	1	1.46795	4.55E-05	4.208933584
1.47_179.1050m/z	HMDB37680	M+H	C11H14O2	37.5	0	-9.319477416	97.6218645	http://nonlinear.com/redirect/outbound?p=hmdb&param=HMDB37680	2-Methylphenyl 2-methylpropanoate	179.1049963	1	1.46795	4.55E-05	4.208933584
1.47_179.1050m/z	HMDB37708	M+H	C11H14O2	37.5	0	-9.319477416	97.6218645	http://nonlinear.com/redirect/outbound?p=hmdb&param=HMDB37708	p-Tolyl isobutyrate	179.1049963	1	1.46795	4.55E-05	4.208933584
1.47_179.1050m/z	HMDB36385	M+H	C11H14O2	37.5	0	-9.319477416	97.6218645	http://nonlinear.com/redirect/outbound?p=hmdb&param=HMDB36385	Methyl 4-phenylbutanoate	179.1049963	1	1.46795	4.55E-05	4.208933584
1.47_179.1050m/z	HMDB31864	M+H	C11H14O2	37.5	0	-9.319477416	97.6218645	http://nonlinear.com/redirect/outbound?p=hmdb&param=HMDB31864	Methyleugenol	179.1049963	1	1.46795	4.55E-05	4.208933584
1.47_179.1050m/z	HMDB40425	M+H	C11H14O2	37.5	0	-9.319477416	97.6218645	http://nonlinear.com/redirect/outbound?p=hmdb&param=HMDB40425	Propyl phenylacetate	179.1049963	1	1.46795	4.55E-05	4.208933584
1.47_179.1050m/z	HMDB40411	M+H	C11H14O2	37.5	0	-9.319477416	97.6218645	http://nonlinear.com/redirect/outbound?p=hmdb&param=HMDB40411	Ethyl 3-phenylpropanoate	179.1049963	1	1.46795	4.55E-05	4.208933584
1.47_179.1050m/z	HMDB40356	M+H	C11H14O2	37.5	0	-9.319477416	97.6218645	http://nonlinear.com/redirect/outbound?p=hmdb&param=HMDB40356	Osmorhizole	179.1049963	1	1.46795	4.55E-05	4.208933584
1.47_179.1050m/z	HMDB33376	M+H	C11H14O2	37.5	0	-9.319477416	97.6218645	http://nonlinear.com/redirect/outbound?p=hmdb&param=HMDB33376	Phenylmethyl butanoate	179.1049963	1	1.46795	4.55E-05	4.208933584
1.47_179.1050m/z	HMDB33597	M+H	C11H14O2	37.5	0	-9.319477416	97.6218645	http://nonlinear.com/redirect/outbound?p=hmdb&param=HMDB33597	4-(4-Methoxyphenyl)-2-butanone	179.1049963	1	1.46795	4.55E-05	4.208933584
1.47_179.1050m/z	HMDB36235	M+H	C11H14O2	37.5	0	-9.319477416	97.6218645	http://nonlinear.com/redirect/outbound?p=hmdb&param=HMDB36235	alpha,alpha-Dimethylphenethyl formate	179.1049963	1	1.46795	4.55E-05	4.208933584
1.47_179.1050m/z	HMDB35013	M+H	C11H14O2	37.5	0	-9.319477416	97.6218645	http://nonlinear.com/redirect/outbound?p=hmdb&param=HMDB35013	2-Phenylethyl propanoate	179.1049963	1	1.46795	4.55E-05	4.208933584
1.47_179.1050m/z	HMDB40583	M+H	C11H14O2	37.5	0	-9.319477416	97.6218645	http://nonlinear.com/redirect/outbound?p=hmdb&param=HMDB40583	2-Methylpropyl benzoate	179.1049963	1	1.46795	4.55E-05	4.208933584
1.47_179.1050m/z	HMDB40287	M+H	C11H14O2	37.5	0	-9.319477416	97.6218645	http://nonlinear.com/redirect/outbound?p=hmdb&param=HMDB40287	1-Phenylethyl propanoate	179.1049963	1	1.46795	4.55E-05	4.208933584
1.47_179.1050m/z	HMDB33386	M+H	C11H14O2	37.5	0	-9.319477416	97.6218645	http://nonlinear.com/redirect/outbound?p=hmdb&param=HMDB33386	3-Phenylpropyl acetate	179.1049963	1	1.46795	4.55E-05	4.208933584
1.47_179.1050m/z	HMDB31250	M+H	C11H14O2	37.5	0	-9.319477416	97.6218645	http://nonlinear.com/redirect/outbound?p=hmdb&param=HMDB31250	Phenylmethyl 2-methylpropanoate	179.1049963	1	1.46795	4.55E-05	4.208933584
1.47_179.1050m/z	HMDB40800	M+H	C11H14O2	37.5	0	-9.319477416	97.6218645	http://nonlinear.com/redirect/outbound?p=hmdb&param=HMDB40800	2-Ethoxy-5-(1-propenyl)phenol	179.1049963	1	1.46795	4.55E-05	4.208933584
1.47_179.1050m/z	HMDB40426	M+H	C11H14O2	37.5	0	-9.319477416	97.6218645	http://nonlinear.com/redirect/outbound?p=hmdb&param=HMDB40426	Isopropyl phenylacetate	179.1049963	1	1.46795	4.55E-05	4.208933584
1.47_204.0327m/z	HMDB02015	M+H	C7H9NO4S	37.9	0	1.049783433	90.78500028	http://nonlinear.com/redirect/outbound?p=hmdb&param=HMDB02015	Cystathionine ketimine	204.0327183	1	1.46795	0.015894417	1.900669753
1.47_250.0383m/z	HMDB02062	M+H	C8H11NO6S	37.4	0	1.071147594	88.2155079	http://nonlinear.com/redirect/outbound?p=hmdb&param=HMDB02062	Norepinephrine sulfate	250.0382513	1	1.46795	0.003885706	1.917285404
1.47_260.1231m/z	HMDB41858	M+H	C16H18ClN	30.7	0	11.62552456	65.93897149	http://nonlinear.com/redirect/outbound?p=hmdb&param=HMDB41858	Clobenzorex	260.123066	1	1.46795	1.11E-16	3.156269827
1.47_260.1231m/z	HMDB28798	M+H	C10H17N3O5	37.3	0	-3.979106302	91.032139	http://nonlinear.com/redirect/outbound?p=hmdb&param=HMDB28798	Glutaminyl-Hydroxyproline	260.123066	1	1.46795	1.11E-16	3.156269827
1.47_260.1231m/z	HMDB28877	M+H	C10H17N3O5	37.3	0	-3.979106302	91.032139	http://nonlinear.com/redirect/outbound?p=hmdb&param=HMDB28877	Hydroxyprolyl-Gamma-glutamate	260.123066	1	1.46795	1.11E-16	3.156269827
1.47_260.1231m/z	HMDB28861	M+H	C10H17N3O5	37.3	0	-3.979106302	91.032139	http://nonlinear.com/redirect/outbound?p=hmdb&param=HMDB28861	Hydroxyprolyl-Glutamine	260.123066	1	1.46795	1.11E-16	3.156269827
1.47_260.1231m/z	HMDB29150	M+H	C10H17N3O5	37.3	0	-3.979106302	91.032139	http://nonlinear.com/redirect/outbound?p=hmdb&param=HMDB29150	Gamma-glutamyl-Hydroxyproline	260.123066	1	1.46795	1.11E-16	3.156269827
1.47_260.1231m/z	HMDB38516	M+H	C10H17N3O5	37.3	0	-3.979106303	91.032139	http://nonlinear.com/redirect/outbound?p=hmdb&param=HMDB38516	Linatine	260.123066	1	1.46795	1.11E-16	3.156269827
1.47_262.1055m/z	HMDB28767	M+H	C9H15N3O6	31.3	0	8.000212867	65.40734193	http://nonlinear.com/redirect/outbound?p=hmdb&param=HMDB28767	Aspartyl-Gamma-glutamate	262.1054505	1	1.46795	2.94E-07	1.708804546
1.47_262.1055m/z	HMDB28793	M+H	C9H15N3O6	31.3	0	8.000212867	65.40734193	http://nonlinear.com/redirect/outbound?p=hmdb&param=HMDB28793	Glutaminyl-Aspartate	262.1054505	1	1.46795	2.94E-07	1.708804546
1.47_262.1055m/z	HMDB29145	M+H	C9H15N3O6	31.3	0	8.000212867	65.40734193	http://nonlinear.com/redirect/outbound?p=hmdb&param=HMDB29145	Gamma-glutamyl-Aspartate	262.1054505	1	1.46795	2.94E-07	1.708804546
1.47_262.1055m/z	HMDB28751	M+H	C9H15N3O6	31.3	0	8.000212867	65.40734193	http://nonlinear.com/redirect/outbound?p=hmdb&param=HMDB28751	Aspartyl-Glutamine	262.1054505	1	1.46795	2.94E-07	1.708804546
1.47_283.0420m/z	HMDB34034	M+H	C12H10O8	35.4	0	-10.23897765	88.04409564	http://nonlinear.com/redirect/outbound?p=hmdb&param=HMDB34034	Bikojic acid	283.0419559	1	1.46795	8.34E-11	1.855123379
1.47_283.0420m/z	HMDB40869	M+H	C12H10O8	35.4	0	-10.23897765	88.04409564	http://nonlinear.com/redirect/outbound?p=hmdb&param=HMDB40869	2-O-Caffeoyltartronic acid	283.0419559	1	1.46795	8.34E-11	1.855123379
1.48_118.0326m/z	HMDB02287	M+H	C4H7NOS	24.2	0	3.897348556	25.46584023	http://nonlinear.com/redirect/outbound?p=hmdb&param=HMDB02287	Homocysteine thiolactone	118.0325674	1	1.475083333	4.00E-15	3.152969188
1.48_232.0283m/z	HMDB59911	M+H	C8H9NO5S	37.5	0	3.951861824	92.25272172	http://nonlinear.com/redirect/outbound?p=hmdb&param=HMDB59911	Paracetamol sulfate	232.0283328	1	1.475083333	0.00042852	2.477128005
1.48_232.0283m/z	HMDB59994	M+H	C8H9NO5S	37.5	0	3.951861824	92.25272172	http://nonlinear.com/redirect/outbound?p=hmdb&param=HMDB59994	Benzeneacetamide-4-O-sulphate	232.0283328	1	1.475083333	0.00042852	2.477128005
1.48_330.1184m/z	HMDB10329	M+H	C14H19NO8	38.2	0	0.257206064	91.1330378	http://nonlinear.com/redirect/outbound?p=hmdb&param=HMDB10329	Dopamine glucuronide	330.1184277	1	1.475083333	2.16E-14	2.997360469
1.48_333.1408m/z	HMDB14698	M+H	C12H20N4O7	39	0	1.005746711	96.17307676	http://nonlinear.com/redirect/outbound?p=hmdb&param=HMDB14698	Zanamivir	333.1408095	1	1.475083333	2.14E-10	2.543482905
1.48_333.1408m/z	HMDB60831	M+H	C15H19F3N2O3	38.7	0	-3.745763176	97.78718211	http://nonlinear.com/redirect/outbound?p=hmdb&param=HMDB60831	meta-O-Dealkylated flecainide	333.1408095	1	1.475083333	2.14E-10	2.543482905
1.49_112.0864m/z	HMDB60263	M+H	C5H9N3	38.9	0	-4.330395166	99.70265432	http://nonlinear.com/redirect/outbound?p=hmdb&param=HMDB60263	Histamium	112.0864427	1	1.489366667	6.49E-09	2.529022315
1.49_112.0864m/z	HMDB14417	M+H	C5H9N3	38.9	0	-4.330395166	99.70265432	http://nonlinear.com/redirect/outbound?p=hmdb&param=HMDB14417	Betazole	112.0864427	1	1.489366667	6.49E-09	2.529022315
1.49_112.0864m/z	HMDB00870	M+H	C5H9N3	38.9	0	-4.330395166	99.70265432	http://nonlinear.com/redirect/outbound?p=hmdb&param=HMDB00870	Histamine	112.0864427	1	1.489366667	6.49E-09	2.529022315
1.49_253.1266m/z	HMDB40822	M+H	C10H20O7	36.2	0	-6.17246328	88.09617802	http://nonlinear.com/redirect/outbound?p=hmdb&param=HMDB40822	2,3-Butanediol glucoside	253.1266232	1	1.489366667	0.000476146	2.605128022
1.49_253.1266m/z	HMDB28893	M+H	C11H16N4O3	34.9	0	-11.47705054	86.76288115	http://nonlinear.com/redirect/outbound?p=hmdb&param=HMDB28893	Histidinyl-Proline	253.1266232	1	1.489366667	0.000476146	2.605128022
1.49_253.1266m/z	HMDB29019	M+H	C11H16N4O3	34.9	0	-11.47705054	86.76288115	http://nonlinear.com/redirect/outbound?p=hmdb&param=HMDB29019	Prolyl-Histidine	253.1266232	1	1.489366667	0.000476146	2.605128022
1.50_142.0860m/z	HMDB30352	M+H	C7H11NO2	39	0	-1.651836185	97.06363217	http://nonlinear.com/redirect/outbound?p=hmdb&param=HMDB30352	Arecaidine	142.086022	1	1.50365	3.33E-15	2.197795393
1.50_142.0860m/z	HMDB14731	M+H	C7H11NO2	39	0	-1.651836185	97.06363217	http://nonlinear.com/redirect/outbound?p=hmdb&param=HMDB14731	Ethosuximide	142.086022	1	1.50365	3.33E-15	2.197795393
1.50_142.0860m/z	HMDB29427	M+H	C7H11NO2	39	0	-1.651836185	97.06363217	http://nonlinear.com/redirect/outbound?p=hmdb&param=HMDB29427	L-Hypoglycin A	142.086022	1	1.50365	3.33E-15	2.197795393
1.50_144.0658m/z	HMDB61082	M+H	C6H9NO3	38.4	0	1.702428245	93.90309827	http://nonlinear.com/redirect/outbound?p=hmdb&param=HMDB61082	5-ethyl-5-methyl-2,4-oxazolidinedione	144.0657631	1	1.50365	2.96E-11	2.688196182
1.50_144.0658m/z	HMDB00894	M+H	C6H9NO3	38.4	0	1.702428245	93.90309827	http://nonlinear.com/redirect/outbound?p=hmdb&param=HMDB00894	Vinylacetylglycine	144.0657631	1	1.50365	2.96E-11	2.688196182
1.50_144.0658m/z	HMDB32161	M+H	C6H9NO3	38.4	0	1.702428245	93.90309827	http://nonlinear.com/redirect/outbound?p=hmdb&param=HMDB32161	Acrylamide-acrylic acid resin	144.0657631	1	1.50365	2.96E-11	2.688196182
1.50_144.0658m/z	HMDB14491	M+H	C6H9NO3	38.4	0	1.702428245	93.90309827	http://nonlinear.com/redirect/outbound?p=hmdb&param=HMDB14491	Trimethadione	144.0657631	1	1.50365	2.96E-11	2.688196182
1.50_151.0497m/z	HMDB60435	M+H	C4H7FN2O3	32.3	0	-10.74438856	73.08073415	http://nonlinear.com/redirect/outbound?p=hmdb&param=HMDB60435	alpha-Fluoro-beta-ureidopropionic acid	151.0497346	1	1.4965	0.000430961	3.515226815
1.50_162.0757m/z	HMDB00510	M+H	C6H11NO4	38.8	0	-2.228992736	96.61678305	http://nonlinear.com/redirect/outbound?p=hmdb&param=HMDB00510	Aminoadipic acid	162.0757252	1	1.4965	2.33E-15	9.032519213
1.50_162.0757m/z	HMDB29423	M+H	C6H11NO4	38.8	0	-2.228992736	96.61678305	http://nonlinear.com/redirect/outbound?p=hmdb&param=HMDB29423	Acetylhomoserine	162.0757252	1	1.4965	2.33E-15	9.032519213
1.50_162.0757m/z	HMDB33747	M+H	C6H11NO4	38.8	0	-2.228992736	96.61678305	http://nonlinear.com/redirect/outbound?p=hmdb&param=HMDB33747	(±)-2,2'-Iminobispropanoic acid	162.0757252	1	1.4965	2.33E-15	9.032519213
1.50_178.0966m/z	HMDB41940	M+H	C9H11N3O	37.2	0	-4.801651897	91.54106697	http://nonlinear.com/redirect/outbound?p=hmdb&param=HMDB41940	N'-nitrosonornicotine	178.0966381	1	1.50365	3.63E-09	2.936811149
1.50_180.0772m/z	HMDB41821	M+H	C8H9N3O2	36.8	0	2.695786826	87.32385434	http://nonlinear.com/redirect/outbound?p=hmdb&param=HMDB41821	Acetylisoniazid	180.0772357	1	1.50365	4.92E-10	2.419619155
1.50_209.9895m/z	HMDB02196	M+H	BiH	37.7	0	8.906165564	98.0924053	http://nonlinear.com/redirect/outbound?p=hmdb&param=HMDB02196	Bismuth	209.9895363	1	1.50365	0	3.855030483
1.50_223.1184m/z	HMDB32705	M+H	C9H18O6	38.5	0	3.356650524	96.33394806	http://nonlinear.com/redirect/outbound?p=hmdb&param=HMDB32705	Isopropyl beta-D-glucoside	223.1183603	1	1.50365	1.67E-08	2.789703652
1.50_265.1288m/z	HMDB41187	M+H	C11H20O7	37.1	0	2.333192191	88.21926394	http://nonlinear.com/redirect/outbound?p=hmdb&param=HMDB41187	(Z)-2-Methyl-2-butene-1,4-diol 4-O-beta-D-Glucopyranoside	265.1287957	1	1.50365	5.54E-09	2.415091517
1.50_265.1288m/z	HMDB41186	M+H	C11H20O7	37.1	0	2.333192191	88.21926394	http://nonlinear.com/redirect/outbound?p=hmdb&param=HMDB41186	Ilicifolinoside A	265.1287957	1	1.50365	5.54E-09	2.415091517
1.51_120.0652m/z	HMDB00719	M+H	C4H9NO3	38.4	0	-2.503709522	94.75353894	http://nonlinear.com/redirect/outbound?p=hmdb&param=HMDB00719	L-Homoserine	120.0652215	1	1.510783333	1.11E-16	2.405549979
1.51_120.0652m/z	HMDB61148	M+H	C4H9NO3	38.4	0	-2.503709522	94.75353894	http://nonlinear.com/redirect/outbound?p=hmdb&param=HMDB61148	Hydroxyethyl glycine	120.0652215	1	1.510783333	1.11E-16	2.405549979
1.51_120.0652m/z	HMDB00167	M+H	C4H9NO3	38.4	0	-2.503709522	94.75353894	http://nonlinear.com/redirect/outbound?p=hmdb&param=HMDB00167	L-Threonine	120.0652215	1	1.510783333	1.11E-16	2.405549979
1.51_120.0652m/z	HMDB04041	M+H	C4H9NO3	38.4	0	-2.503709522	94.75353894	http://nonlinear.com/redirect/outbound?p=hmdb&param=HMDB04041	L-Allothreonine	120.0652215	1	1.510783333	1.11E-16	2.405549979
1.52_151.0522m/z	HMDB60435	M+H	C4H7FN2O3	33.7	0	5.505395695	74.72437794	http://nonlinear.com/redirect/outbound?p=hmdb&param=HMDB60435	alpha-Fluoro-beta-ureidopropionic acid	151.0521728	1	1.517933333	0.001633385	2.085591806
1.52_164.0738m/z	HMDB34324	M+H	C6H13NO2S	37.5	0	-1.098844786	88.92527347	http://nonlinear.com/redirect/outbound?p=hmdb&param=HMDB34324	S-Propyl-L-cysteine	164.0737969	1	1.517933333	9.77E-15	2.218517421
1.52_164.0738m/z	HMDB02169	M+H	C6H13NO2S	37.5	0	-1.098844786	88.92527347	http://nonlinear.com/redirect/outbound?p=hmdb&param=HMDB02169	S-(2-carboxypropyl)-Cysteamine	164.0737969	1	1.517933333	9.77E-15	2.218517421
1.52_164.0738m/z	HMDB30406	M+H	C6H13NO2S	37.5	0	-1.098844786	88.92527347	http://nonlinear.com/redirect/outbound?p=hmdb&param=HMDB30406	L-2-Amino-5-(methylthio)pentanoic acid	164.0737969	1	1.517933333	9.77E-15	2.218517421
1.52_269.1249m/z	HMDB28865	M+H	C11H16N4O4	37.7	0	1.583228504	90.18851036	http://nonlinear.com/redirect/outbound?p=hmdb&param=HMDB28865	Hydroxyprolyl-Histidine	269.1248559	1	1.517933333	7.30E-11	5.653443122
1.52_269.1249m/z	HMDB14692	M+H	C11H16N4O4	37.7	0	1.583228504	90.18851036	http://nonlinear.com/redirect/outbound?p=hmdb&param=HMDB14692	Pentostatin	269.1248559	1	1.517933333	7.30E-11	5.653443122
1.52_269.1249m/z	HMDB12881	M+H	C11H16N4O4	37.7	0	1.583228504	90.18851036	http://nonlinear.com/redirect/outbound?p=hmdb&param=HMDB12881	Acetylcarnosine	269.1248559	1	1.517933333	7.30E-11	5.653443122
1.52_269.1249m/z	HMDB28886	M+H	C11H16N4O4	37.7	0	1.583228504	90.18851036	http://nonlinear.com/redirect/outbound?p=hmdb&param=HMDB28886	Histidinyl-Hydroxyproline	269.1248559	1	1.517933333	7.30E-11	5.653443122
1.52_269.1249m/z	HMDB14524	M+H	C11H16N4O4	37.7	0	1.583228504	90.18851036	http://nonlinear.com/redirect/outbound?p=hmdb&param=HMDB14524	Dexrazoxane	269.1248559	1	1.517933333	7.30E-11	5.653443122
1.53_124.0495m/z	HMDB14483	M+H	C5H5N3O	37.7	0	-8.703606501	98.16133956	http://nonlinear.com/redirect/outbound?p=hmdb&param=HMDB14483	Pyrazinamide	124.0494673	1	1.532216667	7.77E-16	2.024042274
1.53_166.0731m/z	HMDB03282	M+H	C6H7N5O	38.8	0	4.501143794	99.27801807	http://nonlinear.com/redirect/outbound?p=hmdb&param=HMDB03282	1-Methylguanine	166.0730793	1	1.532216667	6.67E-14	2.039572996
1.53_166.0731m/z	HMDB00897	M+H	C6H7N5O	38.8	0	4.501143794	99.27801807	http://nonlinear.com/redirect/outbound?p=hmdb&param=HMDB00897	7-Methylguanine	166.0730793	1	1.532216667	6.67E-14	2.039572996
1.53_166.0731m/z	HMDB01566	M+H	C6H7N5O	38.8	0	4.501143794	99.27801807	http://nonlinear.com/redirect/outbound?p=hmdb&param=HMDB01566	3-Methylguanine	166.0730793	1	1.532216667	6.67E-14	2.039572996
1.53_166.0731m/z	HMDB06040	M+H	C6H7N5O	38.8	0	4.501143794	99.27801807	http://nonlinear.com/redirect/outbound?p=hmdb&param=HMDB06040	N2-Methylguanine	166.0730793	1	1.532216667	6.67E-14	2.039572996
1.53_246.1249m/z	HMDB60861	M+H	C13H15N3O2	37.8	0	5.06208432	94.6540466	http://nonlinear.com/redirect/outbound?p=hmdb&param=HMDB60861	OR-1896	246.124944	1	1.532216667	3.60E-11	2.261390245
1.55_107.0153m/z	HMDB41604	M+H	C3H6O2S	33.9	0	-8.127111193	78.38308923	http://nonlinear.com/redirect/outbound?p=hmdb&param=HMDB41604	3-Mercaptopropanoic acid	107.0152653	1	1.553633333	9.96E-10	2.870048364
1.55_107.0153m/z	HMDB31520	M+H	C3H6O2S	33.9	0	-8.127111193	78.38308923	http://nonlinear.com/redirect/outbound?p=hmdb&param=HMDB31520	2-Mercaptopropanoic acid	107.0152653	1	1.553633333	9.96E-10	2.870048364
1.55_150.0363m/z	HMDB33969	M+H	C8H7NS	28.7	0	-6.337006847	50.49357232	http://nonlinear.com/redirect/outbound?p=hmdb&param=HMDB33969	Benzyl isothiocyanate	150.0362523	1	1.553633333	0.000564131	5.825503882
1.55_150.0363m/z	HMDB33001	M+H	C8H7NS	28.7	0	-6.337006847	50.49357232	http://nonlinear.com/redirect/outbound?p=hmdb&param=HMDB33001	2-Methylbenzothiazole	150.0362523	1	1.553633333	0.000564131	5.825503882
1.55_150.0363m/z	HMDB34273	M+H	C8H7NS	28.7	0	-6.337006847	50.49357232	http://nonlinear.com/redirect/outbound?p=hmdb&param=HMDB34273	Benzyl thiocyanate	150.0362523	1	1.553633333	0.000564131	5.825503882
1.55_150.0374m/z	HMDB33969	M+H	C8H7NS	25.3	0	1.452669969	28.46646175	http://nonlinear.com/redirect/outbound?p=hmdb&param=HMDB33969	Benzyl isothiocyanate	150.0374132	1	1.553633333	0.000298158	3.607344279
1.55_150.0374m/z	HMDB33001	M+H	C8H7NS	25.3	0	1.452669969	28.46646175	http://nonlinear.com/redirect/outbound?p=hmdb&param=HMDB33001	2-Methylbenzothiazole	150.0374132	1	1.553633333	0.000298158	3.607344279
1.55_150.0374m/z	HMDB34273	M+H	C8H7NS	25.3	0	1.452669969	28.46646175	http://nonlinear.com/redirect/outbound?p=hmdb&param=HMDB34273	Benzyl thiocyanate	150.0374132	1	1.553633333	0.000298158	3.607344279
1.55_156.0762m/z	HMDB00177	M+H	C6H9N3O2	34.6	0	-3.473188067	77.06776858	http://nonlinear.com/redirect/outbound?p=hmdb&param=HMDB00177	L-Histidine	156.0762144	1	1.5465	2.97E-10	3.597209014
1.55_156.0762m/z	HMDB34267	M+H	C6H9N3O2	34.6	0	-3.473188067	77.06776858	http://nonlinear.com/redirect/outbound?p=hmdb&param=HMDB34267	L-2-Amino-3-(1-pyrazolyl)propanoic acid	156.0762144	1	1.5465	2.97E-10	3.597209014
1.55_156.0802m/z	HMDB33123	M+H	C11H9N	38.9	0	-3.768501169	98.96581432	http://nonlinear.com/redirect/outbound?p=hmdb&param=HMDB33123	4-Phenylpyridine	156.0801913	1	1.5465	1.95E-08	4.20837033
1.55_231.1600m/z	HMDB00623	M+H	C12H22O4	37	0	4.150383392	90.02911279	http://nonlinear.com/redirect/outbound?p=hmdb&param=HMDB00623	Dodecanedioic acid	231.1600408	1	1.5465	0.000190751	2.23866944
1.55_231.1600m/z	HMDB30143	M+H	C12H22O4	37	0	4.150383392	90.02911279	http://nonlinear.com/redirect/outbound?p=hmdb&param=HMDB30143	Talaromycin A	231.1600408	1	1.5465	0.000190751	2.23866944
1.55_231.1600m/z	HMDB41614	M+H	C12H22O4	37	0	4.150383392	90.02911279	http://nonlinear.com/redirect/outbound?p=hmdb&param=HMDB41614	Dipropyl hexanedioate	231.1600408	1	1.5465	0.000190751	2.23866944
1.55_231.1600m/z	HMDB41613	M+H	C12H22O4	37	0	4.150383392	90.02911279	http://nonlinear.com/redirect/outbound?p=hmdb&param=HMDB41613	Bis(1-methylethyl) hexanedioate	231.1600408	1	1.5465	0.000190751	2.23866944
1.55_233.0577m/z	HMDB34633	M+H	C10H13ClO4	31.9	0	1.01914689	60.58935275	http://nonlinear.com/redirect/outbound?p=hmdb&param=HMDB34633	3-Chloro-1-(4-hydroxy-3-methoxyphenyl)-1,2-propanediol	233.0577495	1	1.5465	1.19E-14	3.205743204
1.58_164.0750m/z	HMDB34324	M+H	C6H13NO2S	37.5	0	6.377033444	94.87676139	http://nonlinear.com/redirect/outbound?p=hmdb&param=HMDB34324	S-Propyl-L-cysteine	164.075016	1	1.575066667	2.34E-07	2.214050962
1.58_164.0750m/z	HMDB02169	M+H	C6H13NO2S	37.5	0	6.377033444	94.87676139	http://nonlinear.com/redirect/outbound?p=hmdb&param=HMDB02169	S-(2-carboxypropyl)-Cysteamine	164.075016	1	1.575066667	2.34E-07	2.214050962
1.58_164.0750m/z	HMDB30406	M+H	C6H13NO2S	37.5	0	6.377033444	94.87676139	http://nonlinear.com/redirect/outbound?p=hmdb&param=HMDB30406	L-2-Amino-5-(methylthio)pentanoic acid	164.075016	1	1.575066667	2.34E-07	2.214050962
1.58_243.1156m/z	HMDB14737	M+H	C11H18N2O2S	29.8	0	-2.445312216	52.07656267	http://nonlinear.com/redirect/outbound?p=hmdb&param=HMDB14737	Thiopental	243.1155832	1	1.575066667	1.11E-16	1.700567361
1.60_143.0344m/z	HMDB32923	M+H	C6H6O4	38.9	0	3.915336376	99.02507356	http://nonlinear.com/redirect/outbound?p=hmdb&param=HMDB32923	Kojic acid	143.0344412	1	1.599366667	5.59E-11	3.452509189
1.60_143.0344m/z	HMDB02349	M+H	C6H6O4	38.9	0	3.915336376	99.02507356	http://nonlinear.com/redirect/outbound?p=hmdb&param=HMDB02349	trans-trans-Muconic acid	143.0344412	1	1.599366667	5.59E-11	3.452509189
1.60_143.0344m/z	HMDB06331	M+H	C6H6O4	38.9	0	3.915336376	99.02507356	http://nonlinear.com/redirect/outbound?p=hmdb&param=HMDB06331	cis,cis-Muconic acid	143.0344412	1	1.599366667	5.59E-11	3.452509189
1.60_143.0344m/z	HMDB59762	M+H	C6H6O4	38.9	0	3.915336376	99.02507356	http://nonlinear.com/redirect/outbound?p=hmdb&param=HMDB59762	2,3-Methylenesuccinic acid	143.0344412	1	1.599366667	5.59E-11	3.452509189
1.60_143.0344m/z	HMDB32988	M+H	C6H6O4	38.9	0	3.915336376	99.02507356	http://nonlinear.com/redirect/outbound?p=hmdb&param=HMDB32988	5-Hydroxymaltol	143.0344412	1	1.599366667	5.59E-11	3.452509189
1.60_143.0344m/z	HMDB02432	M+H	C6H6O4	38.9	0	3.915336376	99.02507356	http://nonlinear.com/redirect/outbound?p=hmdb&param=HMDB02432	Sumiki's acid	143.0344412	1	1.599366667	5.59E-11	3.452509189
1.60_556.2739m/z	HMDB01045	M+H	C28H37N5O7	37.7	0	-4.819684803	94.32463415	http://nonlinear.com/redirect/outbound?p=hmdb&param=HMDB01045	Enkephalin L	556.2738988	1	1.599366667	0	8.023713891
1.61_150.0778m/z	HMDB02099	M+H	C6H7N5	38.5	0	2.727605865	95.69639218	http://nonlinear.com/redirect/outbound?p=hmdb&param=HMDB02099	6-Methyladenine	150.0778283	1	1.6065	2.46E-11	2.074044588
1.61_150.0778m/z	HMDB11614	M+H	C6H7N5	38.5	0	2.727605865	95.69639218	http://nonlinear.com/redirect/outbound?p=hmdb&param=HMDB11614	7-Methyladenine	150.0778283	1	1.6065	2.46E-11	2.074044588
1.61_150.0778m/z	HMDB11599	M+H	C6H7N5	38.5	0	2.727605865	95.69639218	http://nonlinear.com/redirect/outbound?p=hmdb&param=HMDB11599	1-Methyladenine	150.0778283	1	1.6065	2.46E-11	2.074044588
1.61_150.0778m/z	HMDB11600	M+H	C6H7N5	38.5	0	2.727605865	95.69639218	http://nonlinear.com/redirect/outbound?p=hmdb&param=HMDB11600	3-Methyladenine	150.0778283	1	1.6065	2.46E-11	2.074044588
1.61_168.0578m/z	HMDB30383	M+H	C7H9N3S	36	0	-6.904199773	87.73901756	http://nonlinear.com/redirect/outbound?p=hmdb&param=HMDB30383	Zapotidine	168.0578414	1	1.6065	0	3.627561826
1.61_196.0583m/z	HMDB60602	M+H	C9H9NO4	20.7	0	-11.06086648	15.28686516	http://nonlinear.com/redirect/outbound?p=hmdb&param=HMDB60602	N-acetyl-5-aminosalicylic acid	196.0582767	1	1.6065	1.18E-06	1.91879445
1.61_196.0583m/z	HMDB06116	M+H	C9H9NO4	20.7	0	-11.06086648	15.28686516	http://nonlinear.com/redirect/outbound?p=hmdb&param=HMDB06116	3-Hydroxyhippuric acid	196.0582767	1	1.6065	1.18E-06	1.91879445
1.61_196.0583m/z	HMDB01229	M+H	C9H9NO4	20.7	0	-11.06086648	15.28686516	http://nonlinear.com/redirect/outbound?p=hmdb&param=HMDB01229	Dopaquinone	196.0582767	1	1.6065	1.18E-06	1.91879445
1.61_196.0583m/z	HMDB04067	M+H	C9H9NO4	20.7	0	-11.06086648	15.28686516	http://nonlinear.com/redirect/outbound?p=hmdb&param=HMDB04067	Leucodopachrome	196.0582767	1	1.6065	1.18E-06	1.91879445
1.61_196.0583m/z	HMDB00840	M+H	C9H9NO4	20.7	0	-11.06086648	15.28686516	http://nonlinear.com/redirect/outbound?p=hmdb&param=HMDB00840	Salicyluric acid	196.0582767	1	1.6065	1.18E-06	1.91879445
1.61_196.0583m/z	HMDB02016	M+H	C9H9NO4	20.7	0	-11.06086648	15.28686516	http://nonlinear.com/redirect/outbound?p=hmdb&param=HMDB02016	4-Carboxyphenylglycine	196.0582767	1	1.6065	1.18E-06	1.91879445
1.61_196.0583m/z	HMDB13678	M+H	C9H9NO4	20.7	0	-11.06086648	15.28686516	http://nonlinear.com/redirect/outbound?p=hmdb&param=HMDB13678	4-Hydroxyhippuric acid	196.0582767	1	1.6065	1.18E-06	1.91879445
1.61_196.0583m/z	HMDB02404	M+H	C9H9NO4	20.7	0	-11.06086648	15.28686516	http://nonlinear.com/redirect/outbound?p=hmdb&param=HMDB02404	Alpha-Hydroxyhippuric acid	196.0582767	1	1.6065	1.18E-06	1.91879445
1.61_196.0583m/z	HMDB39119	M+H	C9H9NO4	20.7	0	-11.06086648	15.28686516	http://nonlinear.com/redirect/outbound?p=hmdb&param=HMDB39119	L-Dopaquinone	196.0582767	1	1.6065	1.18E-06	1.91879445
1.61_196.0583m/z	HMDB12931	M+H	C9H9NO4	20.7	0	-11.06086648	15.28686516	http://nonlinear.com/redirect/outbound?p=hmdb&param=HMDB12931	Dopachrome o-semiquinone	196.0582767	1	1.6065	1.18E-06	1.91879445
1.61_196.0583m/z	HMDB38055	M+H	C9H9NO4	20.7	0	-11.06086648	15.28686516	http://nonlinear.com/redirect/outbound?p=hmdb&param=HMDB38055	2-Hydroxy-7-methoxy-2H-1,4-benzoxazin-3(4H)-one	196.0582767	1	1.6065	1.18E-06	1.91879445
1.61_196.0583m/z	HMDB30726	M+H	C9H9NO4	20.7	0	-11.06086648	15.28686516	http://nonlinear.com/redirect/outbound?p=hmdb&param=HMDB30726	2-Hydroxy-6,7-dimethoxybenzoxazole	196.0582767	1	1.6065	1.18E-06	1.91879445
1.61_251.1385m/z	HMDB15443	M+H	C13H18N2O3	38.9	0	-1.902602909	96.90931521	http://nonlinear.com/redirect/outbound?p=hmdb&param=HMDB15443	Heptabarbital	251.138543	1	1.613633333	2.74E-10	2.946724725
1.61_251.1385m/z	HMDB33462	M+H	C13H18N2O3	38.9	0	-1.902602909	96.90931521	http://nonlinear.com/redirect/outbound?p=hmdb&param=HMDB33462	4-Coumaroyl-2-hydroxyputrescine	251.138543	1	1.613633333	2.74E-10	2.946724725
1.61_251.1385m/z	HMDB60070	M+H	C13H18N2O3	38.9	0	-1.902602909	96.90931521	http://nonlinear.com/redirect/outbound?p=hmdb&param=HMDB60070	Melatonin radical	251.138543	1	1.613633333	2.74E-10	2.946724725
1.61_251.1385m/z	HMDB29876	M+H	C13H18N2O3	38.9	0	-1.902602909	96.90931521	http://nonlinear.com/redirect/outbound?p=hmdb&param=HMDB29876	Paucine	251.138543	1	1.613633333	2.74E-10	2.946724725
1.61_251.1385m/z	HMDB60742	M+H	C13H18N2O3	38.9	0	-1.902602909	96.90931521	http://nonlinear.com/redirect/outbound?p=hmdb&param=HMDB60742	3-Hydroxymelatonin	251.138543	1	1.613633333	2.74E-10	2.946724725
1.61_282.1200m/z	HMDB37843	M+H	C10H19NO8	31.1	0	6.042506636	62.56205408	http://nonlinear.com/redirect/outbound?p=hmdb&param=HMDB37843	N-(1-Deoxy-1-fructosyl)threonine	282.1200416	1	1.6065	0	1.792979014
1.61_282.1200m/z	HMDB03331	M+H	C11H15N5O4	32.4	0	1.284905256	63.52430146	http://nonlinear.com/redirect/outbound?p=hmdb&param=HMDB03331	1-Methyladenosine	282.1200416	1	1.6065	0	1.792979014
1.61_282.1200m/z	HMDB04044	M+H	C11H15N5O4	32.4	0	1.284905256	63.52430146	http://nonlinear.com/redirect/outbound?p=hmdb&param=HMDB04044	N6-Methyladenosine	282.1200416	1	1.6065	0	1.792979014
1.61_282.1200m/z	HMDB06023	M+H	C11H15N5O4	32.4	0	1.284905256	63.52430146	http://nonlinear.com/redirect/outbound?p=hmdb&param=HMDB06023	3'-O-Methyladenosine	282.1200416	1	1.6065	0	1.792979014
1.61_282.1200m/z	HMDB04326	M+H	C11H15N5O4	32.4	0	1.284905256	63.52430146	http://nonlinear.com/redirect/outbound?p=hmdb&param=HMDB04326	2'-O-Methyladenosine	282.1200416	1	1.6065	0	1.792979014
1.62_291.1370m/z	HMDB60517	M+H	C20H18O2	38.4	0	-3.356266662	95.71875286	http://nonlinear.com/redirect/outbound?p=hmdb&param=HMDB60517	trans-3,4-Dihydro-3,4-dihydroxy-7,12-dimethylbenz[a]anthracene	291.1369825	1	1.620783333	1.11E-16	2.493212076
1.62_291.1370m/z	HMDB60519	M+H	C20H18O2	38.4	0	-3.356266662	95.71875286	http://nonlinear.com/redirect/outbound?p=hmdb&param=HMDB60519	trans-5,6-Dihydro-5,6-dihydroxy-7,12-dimethylbenz[a]anthracene	291.1369825	1	1.620783333	1.11E-16	2.493212076
1.62_291.1370m/z	HMDB40916	M+H	C20H18O2	38.4	0	-3.356266662	95.71875286	http://nonlinear.com/redirect/outbound?p=hmdb&param=HMDB40916	2-(4-Methyl-3-pentenyl)anthraquinone	291.1369825	1	1.620783333	1.11E-16	2.493212076
1.63_171.1129m/z	HMDB15333	M+H	C8H14N2O2	39.3	0	0.417393911	96.82029735	http://nonlinear.com/redirect/outbound?p=hmdb&param=HMDB15333	Levetiracetam	171.1128751	1	1.627916667	0	2.247794397
1.63_171.1129m/z	HMDB33926	M+H	C8H14N2O2	39.3	0	0.417393911	96.82029735	http://nonlinear.com/redirect/outbound?p=hmdb&param=HMDB33926	(3xi,6xi)-Cyclo(alanylvalyl)	171.1128751	1	1.627916667	0	2.247794397
1.63_210.1049m/z	HMDB15255	M+H	C13H11N3	36.6	0	11.0762677	95.05639736	http://nonlinear.com/redirect/outbound?p=hmdb&param=HMDB15255	Proflavine	210.1048898	1	1.627916667	0.001178261	2.462660197
1.63_346.1239m/z	HMDB14874	M+H	C17H19N3O3S	36.1	0	5.55885464	86.93840871	http://nonlinear.com/redirect/outbound?p=hmdb&param=HMDB14874	Esomeprazole	346.1239074	1	1.627916667	0	2.007867438
1.63_346.1239m/z	HMDB01913	M+H	C17H19N3O3S	36.1	0	5.55885464	86.93840871	http://nonlinear.com/redirect/outbound?p=hmdb&param=HMDB01913	Omeprazole	346.1239074	1	1.627916667	0	2.007867438
1.63_346.1239m/z	HMDB05009	M+H	C17H19N3O3S	36.1	0	5.55885464	86.93840871	http://nonlinear.com/redirect/outbound?p=hmdb&param=HMDB05009	(S)-Esomeprazole	346.1239074	1	1.627916667	0	2.007867438
1.63_346.1239m/z	HMDB31796	M+H	C15H24NO4PS	37.7	0	0.767979258	89.20963771	http://nonlinear.com/redirect/outbound?p=hmdb&param=HMDB31796	Isofenphos	346.1239074	1	1.627916667	0	2.007867438
1.63_386.9903m/z	HMDB15142	M+H	C16H13Cl3N2OS	26.9	0	4.092445578	39.35668555	http://nonlinear.com/redirect/outbound?p=hmdb&param=HMDB15142	Tioconazole	386.9902732	1	1.627916667	5.09E-12	3.053813248
1.63_386.9903m/z	HMDB34852	M+H	C11H10Cl2F2N4O3S	30.1	0	2.911316599	54.00763992	http://nonlinear.com/redirect/outbound?p=hmdb&param=HMDB34852	Sulfentrazone	386.9902732	1	1.627916667	5.09E-12	3.053813248
1.64_145.1340m/z	HMDB02284	M+H	C7H16N2O	29.8	0	3.515978731	52.88258427	http://nonlinear.com/redirect/outbound?p=hmdb&param=HMDB02284	N-Acetylcadaverine	145.1340463	1	1.6422	1.70E-14	2.885269549
1.64_145.1340m/z	HMDB12135	M+H	C7H16N2O	29.8	0	3.515978731	52.88258427	http://nonlinear.com/redirect/outbound?p=hmdb&param=HMDB12135	1-(3-Aminopropyl)-4-aminobutanal	145.1340463	1	1.6422	1.70E-14	2.885269549
1.64_186.1146m/z	HMDB06548	M+H	C9H15NO3	34.5	0	11.3147543	84.44102784	http://nonlinear.com/redirect/outbound?p=hmdb&param=HMDB06548	Ecgonine	186.1145642	1	1.635066667	6.93E-10	2.367688921
1.64_186.1146m/z	HMDB06348	M+H	C9H15NO3	34.5	0	11.3147543	84.44102784	http://nonlinear.com/redirect/outbound?p=hmdb&param=HMDB06348	Pseudoecgonine	186.1145642	1	1.635066667	6.93E-10	2.367688921
1.64_230.1115m/z	HMDB28739	M+H	C9H15N3O4	36	0	-8.934762219	89.91418557	http://nonlinear.com/redirect/outbound?p=hmdb&param=HMDB28739	Asparaginyl-Proline	230.1114854	1	1.635066667	8.12E-10	1.834834687
1.64_230.1115m/z	HMDB29012	M+H	C9H15N3O4	36	0	-8.934762219	89.91418557	http://nonlinear.com/redirect/outbound?p=hmdb&param=HMDB29012	Prolyl-Asparagine	230.1114854	1	1.635066667	8.12E-10	1.834834687
1.64_288.1622m/z	HMDB41956	M+H	C17H21NO3	36.6	0	9.614433133	93.56777411	http://nonlinear.com/redirect/outbound?p=hmdb&param=HMDB41956	Nordihydrocodeine	288.1621808	1	1.6422	8.27E-09	1.856488352
1.64_288.1622m/z	HMDB40699	M+H	C17H21NO3	36.6	0	9.614433133	93.56777411	http://nonlinear.com/redirect/outbound?p=hmdb&param=HMDB40699	Feruperine	288.1621808	1	1.6422	8.27E-09	1.856488352
1.64_288.1622m/z	HMDB14812	M+H	C17H21NO3	36.6	0	9.614433133	93.56777411	http://nonlinear.com/redirect/outbound?p=hmdb&param=HMDB14812	Galantamine	288.1621808	1	1.6422	8.27E-09	1.856488352
1.64_288.1622m/z	HMDB60548	M+H	C17H21NO3	36.6	0	9.614433133	93.56777411	http://nonlinear.com/redirect/outbound?p=hmdb&param=HMDB60548	Dihydromorphine	288.1621808	1	1.6422	8.27E-09	1.856488352
1.64_288.1622m/z	HMDB60798	M+H	C17H21NO3	36.6	0	9.614433133	93.56777411	http://nonlinear.com/redirect/outbound?p=hmdb&param=HMDB60798	6beta-Hydroxy-hydromorphone	288.1621808	1	1.6422	8.27E-09	1.856488352
1.64_288.1622m/z	HMDB60854	M+H	C17H21NO3	36.6	0	9.614433133	93.56777411	http://nonlinear.com/redirect/outbound?p=hmdb&param=HMDB60854	Nordihydroisomorphine	288.1621808	1	1.6422	8.27E-09	1.856488352
1.64_288.1622m/z	HMDB60796	M+H	C17H21NO3	36.6	0	9.614433133	93.56777411	http://nonlinear.com/redirect/outbound?p=hmdb&param=HMDB60796	6alpha-Hydroxy-hydromorphone	288.1621808	1	1.6422	8.27E-09	1.856488352
1.64_288.1622m/z	HMDB14887	M+H	C17H21NO3	36.6	0	9.614433133	93.56777411	http://nonlinear.com/redirect/outbound?p=hmdb&param=HMDB14887	Etodolac	288.1621808	1	1.6422	8.27E-09	1.856488352
1.64_288.1622m/z	HMDB15005	M+H	C17H21NO3	36.6	0	9.614433133	93.56777411	http://nonlinear.com/redirect/outbound?p=hmdb&param=HMDB15005	Ritodrine	288.1621808	1	1.6422	8.27E-09	1.856488352
1.64_288.1622m/z	HMDB33874	M+H	C17H21NO3	36.6	0	9.614433133	93.56777411	http://nonlinear.com/redirect/outbound?p=hmdb&param=HMDB33874	Piperanine	288.1621808	1	1.6422	8.27E-09	1.856488352
1.65_111.0435m/z	HMDB32037	M+H	C6H6O2	38	0	-5.505364673	96.34446034	http://nonlinear.com/redirect/outbound?p=hmdb&param=HMDB32037	1,3-Benzenediol	111.0434501	1	1.64935	7.77E-16	3.37833309
1.65_111.0435m/z	HMDB02434	M+H	C6H6O2	38	0	-5.505364673	96.34446034	http://nonlinear.com/redirect/outbound?p=hmdb&param=HMDB02434	Hydroquinone	111.0434501	1	1.64935	7.77E-16	3.37833309
1.65_111.0435m/z	HMDB31180	M+H	C6H6O2	38	0	-5.505364673	96.34446034	http://nonlinear.com/redirect/outbound?p=hmdb&param=HMDB31180	(E,E)-2,4-Hexadienedial	111.0434501	1	1.64935	7.77E-16	3.37833309
1.65_111.0435m/z	HMDB00957	M+H	C6H6O2	38	0	-5.505364673	96.34446034	http://nonlinear.com/redirect/outbound?p=hmdb&param=HMDB00957	Pyrocatechol	111.0434501	1	1.64935	7.77E-16	3.37833309
1.65_111.0435m/z	HMDB33002	M+H	C6H6O2	38	0	-5.505364674	96.34446034	http://nonlinear.com/redirect/outbound?p=hmdb&param=HMDB33002	5-Methyl-2-furancarboxaldehyde	111.0434501	1	1.64935	7.77E-16	3.37833309
1.65_111.0435m/z	HMDB33127	M+H	C6H6O2	38	0	-5.505364674	96.34446034	http://nonlinear.com/redirect/outbound?p=hmdb&param=HMDB33127	2-Acetylfuran	111.0434501	1	1.64935	7.77E-16	3.37833309
1.65_153.0552m/z	HMDB32594	M+H	C8H8O3	23.9	0	4.004594517	24.20601547	http://nonlinear.com/redirect/outbound?p=hmdb&param=HMDB32594	2-(Hydroxymethyl)benzoic acid	153.0552294	1	1.64935	7.78E-06	2.120948776
1.65_153.0552m/z	HMDB32606	M+H	C8H8O3	23.9	0	4.004594517	24.20601547	http://nonlinear.com/redirect/outbound?p=hmdb&param=HMDB32606	3-Methoxybenzoic acid	153.0552294	1	1.64935	7.78E-06	2.120948776
1.65_153.0552m/z	HMDB03791	M+H	C8H8O3	23.9	0	4.004594517	24.20601547	http://nonlinear.com/redirect/outbound?p=hmdb&param=HMDB03791	3,4-Dihydroxyphenylacetaldehyde	153.0552294	1	1.64935	7.78E-06	2.120948776
1.65_153.0552m/z	HMDB33003	M+H	C8H8O3	23.9	0	4.004594517	24.20601547	http://nonlinear.com/redirect/outbound?p=hmdb&param=HMDB33003	1-(5-Methyl-2-furanyl)-1,2-propanedione	153.0552294	1	1.64935	7.78E-06	2.120948776
1.65_153.0552m/z	HMDB32919	M+H	C8H8O3	23.9	0	4.004594517	24.20601547	http://nonlinear.com/redirect/outbound?p=hmdb&param=HMDB32919	Ethyl 2-furanyl diketone	153.0552294	1	1.64935	7.78E-06	2.120948776
1.65_153.0552m/z	HMDB32572	M+H	C8H8O3	23.9	0	4.004594517	24.20601547	http://nonlinear.com/redirect/outbound?p=hmdb&param=HMDB32572	Methylparaben	153.0552294	1	1.64935	7.78E-06	2.120948776
1.65_153.0552m/z	HMDB32604	M+H	C8H8O3	23.9	0	4.004594517	24.20601547	http://nonlinear.com/redirect/outbound?p=hmdb&param=HMDB32604	2-Methoxybenzoic acid	153.0552294	1	1.64935	7.78E-06	2.120948776
1.65_153.0552m/z	HMDB34172	M+H	C8H8O3	23.9	0	4.004594517	24.20601547	http://nonlinear.com/redirect/outbound?p=hmdb&param=HMDB34172	Methyl 2-hydroxybenzoate	153.0552294	1	1.64935	7.78E-06	2.120948776
1.65_153.0552m/z	HMDB00703	M+H	C8H8O3	23.9	0	4.004594517	24.20601547	http://nonlinear.com/redirect/outbound?p=hmdb&param=HMDB00703	Mandelic acid	153.0552294	1	1.64935	7.78E-06	2.120948776
1.65_153.0552m/z	HMDB00440	M+H	C8H8O3	23.9	0	4.004594517	24.20601547	http://nonlinear.com/redirect/outbound?p=hmdb&param=HMDB00440	3-Hydroxyphenylacetic acid	153.0552294	1	1.64935	7.78E-06	2.120948776
1.65_153.0552m/z	HMDB36907	M+H	C8H8O3	23.9	0	4.004594517	24.20601547	http://nonlinear.com/redirect/outbound?p=hmdb&param=HMDB36907	2-Propenyl 2-furancarboxylate	153.0552294	1	1.64935	7.78E-06	2.120948776
1.65_153.0552m/z	HMDB00669	M+H	C8H8O3	23.9	0	4.004594517	24.20601547	http://nonlinear.com/redirect/outbound?p=hmdb&param=HMDB00669	Ortho-Hydroxyphenylacetic acid	153.0552294	1	1.64935	7.78E-06	2.120948776
1.65_153.0552m/z	HMDB12308	M+H	C8H8O3	23.9	0	4.004594517	24.20601547	http://nonlinear.com/redirect/outbound?p=hmdb&param=HMDB12308	Vanillin	153.0552294	1	1.64935	7.78E-06	2.120948776
1.65_153.0552m/z	HMDB02390	M+H	C8H8O3	23.9	0	4.004594517	24.20601547	http://nonlinear.com/redirect/outbound?p=hmdb&param=HMDB02390	3-Cresotinic acid	153.0552294	1	1.64935	7.78E-06	2.120948776
1.65_153.0552m/z	HMDB60390	M+H	C8H8O3	23.9	0	4.004594517	24.20601547	http://nonlinear.com/redirect/outbound?p=hmdb&param=HMDB60390	4-Hydroxyphenyl acetate	153.0552294	1	1.64935	7.78E-06	2.120948776
1.65_153.0552m/z	HMDB29660	M+H	C8H8O3	23.9	0	4.004594517	24.20601547	http://nonlinear.com/redirect/outbound?p=hmdb&param=HMDB29660	2',6'-Dihydroxyacetophenone	153.0552294	1	1.64935	7.78E-06	2.120948776
1.65_153.0552m/z	HMDB31609	M+H	C8H8O3	23.9	0	4.004594517	24.20601547	http://nonlinear.com/redirect/outbound?p=hmdb&param=HMDB31609	Phenoxyacetic acid	153.0552294	1	1.64935	7.78E-06	2.120948776
1.65_153.0552m/z	HMDB04815	M+H	C8H8O3	23.9	0	4.004594517	24.20601547	http://nonlinear.com/redirect/outbound?p=hmdb&param=HMDB04815	4-Hydroxy-3-methylbenzoic acid	153.0552294	1	1.64935	7.78E-06	2.120948776
1.65_153.0552m/z	HMDB29662	M+H	C8H8O3	23.9	0	4.004594517	24.20601547	http://nonlinear.com/redirect/outbound?p=hmdb&param=HMDB29662	3',5'-Dihydroxyacetophenone	153.0552294	1	1.64935	7.78E-06	2.120948776
1.65_153.0552m/z	HMDB29661	M+H	C8H8O3	23.9	0	4.004594517	24.20601547	http://nonlinear.com/redirect/outbound?p=hmdb&param=HMDB29661	3',4'-Dihydroxyacetophenone	153.0552294	1	1.64935	7.78E-06	2.120948776
1.65_153.0552m/z	HMDB00020	M+H	C8H8O3	23.9	0	4.004594517	24.20601547	http://nonlinear.com/redirect/outbound?p=hmdb&param=HMDB00020	p-Hydroxyphenylacetic acid	153.0552294	1	1.64935	7.78E-06	2.120948776
1.65_153.0552m/z	HMDB32399	M+H	C8H8O3	23.9	0	4.004594517	24.20601547	http://nonlinear.com/redirect/outbound?p=hmdb&param=HMDB32399	Methyl furfuracrylate	153.0552294	1	1.64935	7.78E-06	2.120948776
1.65_153.0552m/z	HMDB29659	M+H	C8H8O3	23.9	0	4.004594517	24.20601547	http://nonlinear.com/redirect/outbound?p=hmdb&param=HMDB29659	2',4'-Dihydroxyacetophenone	153.0552294	1	1.64935	7.78E-06	2.120948776
1.65_153.0552m/z	HMDB01101	M+H	C8H8O3	23.9	0	4.004594517	24.20601547	http://nonlinear.com/redirect/outbound?p=hmdb&param=HMDB01101	p-Anisic acid	153.0552294	1	1.64935	7.78E-06	2.120948776
1.65_153.0552m/z	HMDB29657	M+H	C8H8O3	23.9	0	4.004594517	24.20601547	http://nonlinear.com/redirect/outbound?p=hmdb&param=HMDB29657	2,4'-Dihydroxyacetophenone	153.0552294	1	1.64935	7.78E-06	2.120948776
1.65_153.0552m/z	HMDB29658	M+H	C8H8O3	23.9	0	4.004594517	24.20601547	http://nonlinear.com/redirect/outbound?p=hmdb&param=HMDB29658	2',3'-Dihydroxyacetophenone	153.0552294	1	1.64935	7.78E-06	2.120948776
1.65_153.0552m/z	HMDB41283	M+H	C8H8O3	23.9	0	4.004594517	24.20601547	http://nonlinear.com/redirect/outbound?p=hmdb&param=HMDB41283	1-(2-Furanyl)-1,3-butanedione	153.0552294	1	1.64935	7.78E-06	2.120948776
1.65_153.0552m/z	HMDB32629	M+H	C8H8O3	23.9	0	4.004594517	24.20601547	http://nonlinear.com/redirect/outbound?p=hmdb&param=HMDB32629	2',5'-Dihydroxyacetophenone	153.0552294	1	1.64935	7.78E-06	2.120948776
1.65_156.0481m/z	HMDB41484	M+H	C7H9NOS	38.5	0	2.293364423	95.0660513	http://nonlinear.com/redirect/outbound?p=hmdb&param=HMDB41484	5-Acetyl-2,4-dimethylthiazole	156.0481169	1	1.64935	3.09E-05	2.039708714
1.65_168.9811m/z	HMDB60174	M+H	C3H4O6S	36.9	0	5.610809156	91.03436815	http://nonlinear.com/redirect/outbound?p=hmdb&param=HMDB60174	3-Sulfonatopyruvate	168.9810777	1	1.64935	0	4.926410808
1.65_168.9811m/z	HMDB04045	M+H	C3H4O6S	36.9	0	5.610809156	91.03436815	http://nonlinear.com/redirect/outbound?p=hmdb&param=HMDB04045	3-Sulfopyruvic acid	168.9810777	1	1.64935	0	4.926410808
1.66_136.0644m/z	HMDB32593	M+H	C7H7N2O	26.8	0	9.53826846	44.62085458	http://nonlinear.com/redirect/outbound?p=hmdb&param=HMDB32593	4-(Hydroxymethyl)benzenediazonium(1+)	136.0644025	1	1.656483333	0	4.752363388
1.66_192.1013m/z	HMDB33560	M+H	C11H13NO2	37.9	0	-3.306504924	93.61922432	http://nonlinear.com/redirect/outbound?p=hmdb&param=HMDB33560	(E)-5-(3,4,5,6-Tetrahydro-3-pyridylidenemethyl)-2-furanmethanol	192.1012732	1	1.656483333	0	4.917691014
1.66_192.1013m/z	HMDB01896	M+H	C11H13NO2	37.9	0	-3.306504924	93.61922432	http://nonlinear.com/redirect/outbound?p=hmdb&param=HMDB01896	5-Methoxytryptophol	192.1012732	1	1.656483333	0	4.917691014
1.66_255.1337m/z	HMDB29390	M+H	C12H18N2O4	39.3	0	-0.984094188	97.8833318	http://nonlinear.com/redirect/outbound?p=hmdb&param=HMDB29390	L-Furosine	255.1336834	1	1.656483333	0	5.083101732
1.66_255.1337m/z	HMDB14356	M+H	C12H18N2O4	39.3	0	-0.984094188	97.8833318	http://nonlinear.com/redirect/outbound?p=hmdb&param=HMDB14356	Midodrine	255.1336834	1	1.656483333	0	5.083101732
1.66_255.1337m/z	HMDB37817	M+H	C12H18N2O4	39.3	0	-0.984094188	97.8833318	http://nonlinear.com/redirect/outbound?p=hmdb&param=HMDB37817	Aldosine	255.1336834	1	1.656483333	0	5.083101732
1.66_255.1337m/z	HMDB29443	M+H	C12H18N2O4	39.3	0	-0.984094188	97.8833318	http://nonlinear.com/redirect/outbound?p=hmdb&param=HMDB29443	L-Pyridosine	255.1336834	1	1.656483333	0	5.083101732
1.66_255.1337m/z	HMDB33143	M+H	C12H18N2O4	39.3	0	-0.984094188	97.8833318	http://nonlinear.com/redirect/outbound?p=hmdb&param=HMDB33143	Pyrraline	255.1336834	1	1.656483333	0	5.083101732
1.66_262.1282m/z	HMDB34777	M+H	C11H19NO6	39.1	0	-1.156844346	96.69300923	http://nonlinear.com/redirect/outbound?p=hmdb&param=HMDB34777	Epidermin	262.1282117	1	1.656483333	0	2.252245154
1.66_262.1282m/z	HMDB13133	M+H	C11H19NO6	39.1	0	-1.156844346	96.69300923	http://nonlinear.com/redirect/outbound?p=hmdb&param=HMDB13133	Methylmalonylcarnitine	262.1282117	1	1.656483333	0	2.252245154
1.66_262.1282m/z	HMDB33865	M+H	C11H19NO6	39.1	0	-1.156844346	96.69300923	http://nonlinear.com/redirect/outbound?p=hmdb&param=HMDB33865	Lotaustralin	262.1282117	1	1.656483333	0	2.252245154
1.66_262.1282m/z	HMDB39082	M+H	C12H23NOS2	36.9	0	-4.484902191	89.85856607	http://nonlinear.com/redirect/outbound?p=hmdb&param=HMDB39082	Camelinin	262.1282117	1	1.656483333	0	2.252245154
1.67_128.0706m/z	HMDB59657	M+H	C6H9NO2	39.4	0	-0.316001674	97.3024199	http://nonlinear.com/redirect/outbound?p=hmdb&param=HMDB59657	(S)-2,3,4,5-tetrahydropyridine-2-carboxylate	128.0705648	1	1.670766667	5.77E-13	1.484898217
1.67_128.0706m/z	HMDB29434	M+H	C6H9NO2	39.4	0	-0.316001674	97.3024199	http://nonlinear.com/redirect/outbound?p=hmdb&param=HMDB29434	(±)-4-Methylene-2-pyrrolidinecarboxylic acid	128.0705648	1	1.670766667	5.77E-13	1.484898217
1.67_128.0706m/z	HMDB12130	M+H	C6H9NO2	39.4	0	-0.316001675	97.3024199	http://nonlinear.com/redirect/outbound?p=hmdb&param=HMDB12130	(S)-2,3,4,5-Tetrahydropiperidine-2-carboxylate	128.0705648	1	1.670766667	5.77E-13	1.484898217
1.67_128.0706m/z	HMDB01084	M+H	C6H9NO2	39.4	0	-0.316001675	97.3024199	http://nonlinear.com/redirect/outbound?p=hmdb&param=HMDB01084	D-1-Piperideine-2-carboxylic acid	128.0705648	1	1.670766667	5.77E-13	1.484898217
1.68_245.1861m/z	HMDB28933	M+H	C12H24N2O3	38.4	0	0.580514525	92.46617184	http://nonlinear.com/redirect/outbound?p=hmdb&param=HMDB28933	Leucyl-Leucine	245.1861108	1	1.677916667	4.32E-14	2.213134512
1.68_245.1861m/z	HMDB28911	M+H	C12H24N2O3	38.4	0	0.580514525	92.46617184	http://nonlinear.com/redirect/outbound?p=hmdb&param=HMDB28911	Isoleucyl-Leucine	245.1861108	1	1.677916667	4.32E-14	2.213134512
1.68_245.1861m/z	HMDB28932	M+H	C12H24N2O3	38.4	0	0.580514525	92.46617184	http://nonlinear.com/redirect/outbound?p=hmdb&param=HMDB28932	Leucyl-Isoleucine	245.1861108	1	1.677916667	4.32E-14	2.213134512
1.68_245.1861m/z	HMDB28910	M+H	C12H24N2O3	38.4	0	0.580514525	92.46617184	http://nonlinear.com/redirect/outbound?p=hmdb&param=HMDB28910	Isoleucyl-Isoleucine	245.1861108	1	1.677916667	4.32E-14	2.213134512
1.68_303.1198m/z	HMDB60116	M+H	C24H14	37	0	9.867496171	96.00082959	http://nonlinear.com/redirect/outbound?p=hmdb&param=HMDB60116	Dibenzo[a,l]pyrene	303.1198079	1	1.677916667	0	2.55033265
1.68_303.1198m/z	HMDB41653	M+H	C17H18O5	36.5	0	-9.573034083	93.20572577	http://nonlinear.com/redirect/outbound?p=hmdb&param=HMDB41653	3'-Hydroxy-3,4,5,4'-tetramethoxystilbene	303.1198079	1	1.677916667	0	2.55033265
1.68_303.1198m/z	HMDB33996	M+H	C17H18O5	36.5	0	-9.573034083	93.20572577	http://nonlinear.com/redirect/outbound?p=hmdb&param=HMDB33996	2',7-Dihydroxy-4',6-dimethoxyisoflavan	303.1198079	1	1.677916667	0	2.55033265
1.68_303.1198m/z	HMDB30717	M+H	C17H18O5	36.5	0	-9.573034083	93.20572577	http://nonlinear.com/redirect/outbound?p=hmdb&param=HMDB30717	(R)-3',7-Dihydroxy-2',4'-dimethoxyisoflavan	303.1198079	1	1.677916667	0	2.55033265
1.68_303.1198m/z	HMDB38128	M+H	C17H18O5	36.5	0	-9.573034083	93.20572577	http://nonlinear.com/redirect/outbound?p=hmdb&param=HMDB38128	(±)-Sphaerosin	303.1198079	1	1.677916667	0	2.55033265
1.68_303.1198m/z	HMDB33189	M+H	C17H18O5	36.5	0	-9.573034083	93.20572577	http://nonlinear.com/redirect/outbound?p=hmdb&param=HMDB33189	Isomucronulatol	303.1198079	1	1.677916667	0	2.55033265
1.69_162.0554m/z	HMDB03320	M+H	C9H7NO2	37.6	0	2.47467263	91.09620151	http://nonlinear.com/redirect/outbound?p=hmdb&param=HMDB03320	Indole-3-carboxylic acid	162.0553534	1	1.69225	1.22E-15	2.096054616
1.69_162.0554m/z	HMDB60289	M+H	C9H7NO2	37.6	0	2.47467263	91.09620151	http://nonlinear.com/redirect/outbound?p=hmdb&param=HMDB60289	Quinoline-4,8-diol	162.0553534	1	1.69225	1.22E-15	2.096054616
1.69_162.0554m/z	HMDB04077	M+H	C9H7NO2	37.6	0	2.474672629	91.09620151	http://nonlinear.com/redirect/outbound?p=hmdb&param=HMDB04077	4,6-Dihydroxyquinoline	162.0553534	1	1.69225	1.22E-15	2.096054616
1.69_162.0554m/z	HMDB02285	M+H	C9H7NO2	37.6	0	2.474672629	91.09620151	http://nonlinear.com/redirect/outbound?p=hmdb&param=HMDB02285	2-Indolecarboxylic acid	162.0553534	1	1.69225	1.22E-15	2.096054616
1.69_162.0554m/z	HMDB31172	M+H	C9H7NO2	37.6	0	2.474672629	91.09620151	http://nonlinear.com/redirect/outbound?p=hmdb&param=HMDB31172	3-Formyl-6-hydroxyindole	162.0553534	1	1.69225	1.22E-15	2.096054616
1.69_172.0608m/z	HMDB12289	M+H	C7H9NO4	37.9	0	1.944803794	92.0547304	http://nonlinear.com/redirect/outbound?p=hmdb&param=HMDB12289	Tetrahydrodipicolinate	172.0607669	1	1.69225	1.92E-11	1.643072549
1.69_218.0479m/z	HMDB06409	M+H	C8H11NO4S	38.2	0	-1.381938819	92.86559378	http://nonlinear.com/redirect/outbound?p=hmdb&param=HMDB06409	Tyramine-O-sulfate	218.0478553	1	1.68505	0	2.442266825
1.70_130.0504m/z	HMDB01843	M+H	C5H7NO3	39	0	3.867387708	99.33730759	http://nonlinear.com/redirect/outbound?p=hmdb&param=HMDB01843	N-Acryloylglycine	130.0503686	1	1.6994	0	2.542289826
1.70_130.0504m/z	HMDB01369	M+H	C5H7NO3	39	0	3.867387708	99.33730759	http://nonlinear.com/redirect/outbound?p=hmdb&param=HMDB01369	Pyrroline hydroxycarboxylic acid	130.0503686	1	1.6994	0	2.542289826
1.70_130.0504m/z	HMDB02234	M+H	C5H7NO3	39	0	3.867387708	99.33730759	http://nonlinear.com/redirect/outbound?p=hmdb&param=HMDB02234	1-Pyrroline-4-hydroxy-2-carboxylate	130.0503686	1	1.6994	0	2.542289826
1.70_130.0504m/z	HMDB60262	M+H	C5H7NO3	39	0	3.867387708	99.33730759	http://nonlinear.com/redirect/outbound?p=hmdb&param=HMDB60262	5-Oxoprolinate	130.0503686	1	1.6994	0	2.542289826
1.70_130.0504m/z	HMDB00267	M+H	C5H7NO3	39	0	3.867387708	99.33730759	http://nonlinear.com/redirect/outbound?p=hmdb&param=HMDB00267	Pyroglutamic acid	130.0503686	1	1.6994	0	2.542289826
1.70_130.0504m/z	HMDB61093	M+H	C5H7NO3	39	0	3.867387708	99.33730759	http://nonlinear.com/redirect/outbound?p=hmdb&param=HMDB61093	dimethadione	130.0503686	1	1.6994	0	2.542289826
1.70_130.0504m/z	HMDB00805	M+H	C5H7NO3	39	0	3.867387708	99.33730759	http://nonlinear.com/redirect/outbound?p=hmdb&param=HMDB00805	Pyrrolidonecarboxylic acid	130.0503686	1	1.6994	0	2.542289826
1.70_148.0606m/z	HMDB00148	M+H	C5H9NO4	39.3	0	0.896163725	97.34699301	http://nonlinear.com/redirect/outbound?p=hmdb&param=HMDB00148	L-Glutamic acid	148.060566	1	1.6994	9.99E-16	1.979573746
1.70_148.0606m/z	HMDB33550	M+H	C5H9NO4	39.3	0	0.896163725	97.34699301	http://nonlinear.com/redirect/outbound?p=hmdb&param=HMDB33550	3-(Carboxymethylamino)propanoic acid	148.060566	1	1.6994	9.99E-16	1.979573746
1.70_148.0606m/z	HMDB02393	M+H	C5H9NO4	39.3	0	0.896163725	97.34699301	http://nonlinear.com/redirect/outbound?p=hmdb&param=HMDB02393	N-Methyl-D-aspartic acid	148.060566	1	1.6994	9.99E-16	1.979573746
1.70_148.0606m/z	HMDB03011	M+H	C5H9NO4	39.3	0	0.896163725	97.34699301	http://nonlinear.com/redirect/outbound?p=hmdb&param=HMDB03011	O-Acetylserine	148.060566	1	1.6994	9.99E-16	1.979573746
1.70_148.0606m/z	HMDB02931	M+H	C5H9NO4	39.3	0	0.896163725	97.34699301	http://nonlinear.com/redirect/outbound?p=hmdb&param=HMDB02931	N-Acetylserine	148.060566	1	1.6994	9.99E-16	1.979573746
1.70_148.0606m/z	HMDB60475	M+H	C5H9NO4	39.3	0	0.896163725	97.34699301	http://nonlinear.com/redirect/outbound?p=hmdb&param=HMDB60475	DL-Glutamate	148.060566	1	1.6994	9.99E-16	1.979573746
1.70_148.0606m/z	HMDB03339	M+H	C5H9NO4	39.3	0	0.896163725	97.34699301	http://nonlinear.com/redirect/outbound?p=hmdb&param=HMDB03339	D-Glutamic acid	148.060566	1	1.6994	9.99E-16	1.979573746
1.70_148.0606m/z	HMDB06556	M+H	C5H9NO4	39.3	0	0.896163725	97.34699301	http://nonlinear.com/redirect/outbound?p=hmdb&param=HMDB06556	L-4-Hydroxyglutamate semialdehyde	148.060566	1	1.6994	9.99E-16	1.979573746
1.70_212.0537m/z	HMDB11639	M+H	C9H9NO5	37.7	0	-8.006553788	97.39708899	http://nonlinear.com/redirect/outbound?p=hmdb&param=HMDB11639	Topaquinone	212.0536591	1	1.6994	0	4.733993806
1.70_212.0537m/z	HMDB59999	M+H	C9H9NO5	37.7	0	-8.006553788	97.39708899	http://nonlinear.com/redirect/outbound?p=hmdb&param=HMDB59999	Gentisuric acid	212.0536591	1	1.6994	0	4.733993806
1.70_212.0537m/z	HMDB29842	M+H	C9H9NO5	37.7	0	-8.006553788	97.39708899	http://nonlinear.com/redirect/outbound?p=hmdb&param=HMDB29842	Betalamic acid	212.0536591	1	1.6994	0	4.733993806
1.70_212.0537m/z	HMDB34864	M+H	C9H9NO5	37.7	0	-8.006553788	97.39708899	http://nonlinear.com/redirect/outbound?p=hmdb&param=HMDB34864	2,4-Dihydroxy-7-methoxy-2H-1,4-benzoxazin-3(4H)-one	212.0536591	1	1.6994	0	4.733993806
1.71_122.0273m/z	HMDB03417	M+H	C3H7NO2S	38.7	0	2.402016382	96.308859	http://nonlinear.com/redirect/outbound?p=hmdb&param=HMDB03417	D-Cysteine	122.0273166	1	1.713683333	4.98E-14	1.424562463
1.71_122.0273m/z	HMDB00574	M+H	C3H7NO2S	38.7	0	2.402016382	96.308859	http://nonlinear.com/redirect/outbound?p=hmdb&param=HMDB00574	L-Cysteine	122.0273166	1	1.713683333	4.98E-14	1.424562463
1.71_159.0766m/z	HMDB31670	M+H	C6H10N2O3	38.7	0	1.302571488	95.30260555	http://nonlinear.com/redirect/outbound?p=hmdb&param=HMDB31670	1-(Hydroxymethyl)-5,5-dimethyl-2,4-imidazolidinedione	159.0766245	1	1.706533333	5.58E-09	2.027918103
1.71_186.1131m/z	HMDB06548	M+H	C9H15NO3	36.6	0	3.380411138	87.05108079	http://nonlinear.com/redirect/outbound?p=hmdb&param=HMDB06548	Ecgonine	186.1130955	1	1.713683333	3.17E-12	1.70500872
1.71_186.1131m/z	HMDB06348	M+H	C9H15NO3	36.6	0	3.380411138	87.05108079	http://nonlinear.com/redirect/outbound?p=hmdb&param=HMDB06348	Pseudoecgonine	186.1130955	1	1.713683333	3.17E-12	1.70500872
1.71_218.1145m/z	HMDB29142	M+H	C8H15N3O4	35.4	0	4.376457808	82.19997322	http://nonlinear.com/redirect/outbound?p=hmdb&param=HMDB29142	Gamma-glutamyl-Alanine	218.1144826	1	1.706533333	2.06E-10	1.794613659
1.71_218.1145m/z	HMDB00856	M+H	C8H15N3O4	35.4	0	4.376457808	82.19997322	http://nonlinear.com/redirect/outbound?p=hmdb&param=HMDB00856	N-a-Acetylcitrulline	218.1144826	1	1.706533333	2.06E-10	1.794613659
1.71_218.1145m/z	HMDB28790	M+H	C8H15N3O4	35.4	0	4.376457808	82.19997322	http://nonlinear.com/redirect/outbound?p=hmdb&param=HMDB28790	Glutaminyl-Alanine	218.1144826	1	1.706533333	2.06E-10	1.794613659
1.71_218.1145m/z	HMDB28685	M+H	C8H15N3O4	35.4	0	4.376457808	82.19997322	http://nonlinear.com/redirect/outbound?p=hmdb&param=HMDB28685	Alanyl-Glutamine	218.1144826	1	1.706533333	2.06E-10	1.794613659
1.71_218.1145m/z	HMDB28701	M+H	C8H15N3O4	35.4	0	4.376457808	82.19997322	http://nonlinear.com/redirect/outbound?p=hmdb&param=HMDB28701	Alanyl-Gamma-glutamate	218.1144826	1	1.706533333	2.06E-10	1.794613659
1.71_218.1145m/z	HMDB29189	M+H	C10H17O5	36.1	0	-1.8079189	82.76574253	http://nonlinear.com/redirect/outbound?p=hmdb&param=HMDB29189	5-Hydroxysebacate	218.1144826	1	1.706533333	2.06E-10	1.794613659
1.71_360.1396m/z	HMDB05026	M+H	C18H21N3O3S	37	0	5.490089478	91.53426613	http://nonlinear.com/redirect/outbound?p=hmdb&param=HMDB05026	Rabeprazole	360.1396106	1	1.713683333	0	2.27511545
1.72_100.0756m/z	HMDB11749	M+H	C5H9NO	39.1	0	-1.236573249	97.02649618	http://nonlinear.com/redirect/outbound?p=hmdb&param=HMDB11749	2-Piperidinone	100.0755678	1	1.720816667	2.43E-05	1.598895994
1.72_100.0756m/z	HMDB40518	M+H	C5H9NO	39.1	0	-1.236573249	97.02649618	http://nonlinear.com/redirect/outbound?p=hmdb&param=HMDB40518	2,5-Dihydro-2,4-dimethyloxazole	100.0755678	1	1.720816667	2.43E-05	1.598895994
1.72_100.0756m/z	HMDB60309	M+H	C5H9NO	39.1	0	-1.236573249	97.02649618	http://nonlinear.com/redirect/outbound?p=hmdb&param=HMDB60309	(2R)-2-Hydroxy-2-methylbutanenitrile	100.0755678	1	1.720816667	2.43E-05	1.598895994
1.72_100.0756m/z	HMDB34587	M+H	C5H9NO	39.1	0	-1.236573249	97.02649618	http://nonlinear.com/redirect/outbound?p=hmdb&param=HMDB34587	1-Pyrrolidinecarboxaldehyde	100.0755678	1	1.720816667	2.43E-05	1.598895994
1.73_231.1397m/z	HMDB37706	M+H	C15H18O2	36.3	0	7.615469769	90.15047314	http://nonlinear.com/redirect/outbound?p=hmdb&param=HMDB37706	Cyclohexyl cinnamate	231.1397088	1	1.727966667	0	3.760689349
1.73_231.1397m/z	HMDB35425	M+H	C15H18O2	36.3	0	7.615469769	90.15047314	http://nonlinear.com/redirect/outbound?p=hmdb&param=HMDB35425	(2E,8Z)-Decadiene-4,6-diyn-1-yl 3-methylbutanoate	231.1397088	1	1.727966667	0	3.760689349
1.73_231.1397m/z	HMDB36155	M+H	C15H18O2	36.3	0	7.615469769	90.15047314	http://nonlinear.com/redirect/outbound?p=hmdb&param=HMDB36155	Curzerenone	231.1397088	1	1.727966667	0	3.760689349
1.73_231.1397m/z	HMDB36768	M+H	C15H18O2	36.3	0	7.615469769	90.15047314	http://nonlinear.com/redirect/outbound?p=hmdb&param=HMDB36768	Furanodienone	231.1397088	1	1.727966667	0	3.760689349
1.73_231.1397m/z	HMDB33235	M+H	C15H18O2	36.3	0	7.615469769	90.15047314	http://nonlinear.com/redirect/outbound?p=hmdb&param=HMDB33235	8,12-Epoxy-4(15),7,11-eudesmatrien-1-one	231.1397088	1	1.727966667	0	3.760689349
1.74_102.0554m/z	HMDB36458	M+H	C4H7NO2	36.5	0	4.675531087	88.09933394	http://nonlinear.com/redirect/outbound?p=hmdb&param=HMDB36458	1-Aminocyclopropanecarboxylic acid	102.0554274	1	1.7351	1.11E-16	2.237545837
1.74_102.0554m/z	HMDB29387	M+H	C4H7NO2	36.5	0	4.675531087	88.09933394	http://nonlinear.com/redirect/outbound?p=hmdb&param=HMDB29387	L-3-Aminodihydro-2(3H)-furanone	102.0554274	1	1.7351	1.11E-16	2.237545837
1.74_102.0554m/z	HMDB29615	M+H	C4H7NO2	36.5	0	4.675531087	88.09933394	http://nonlinear.com/redirect/outbound?p=hmdb&param=HMDB29615	(S)-2-Azetidinecarboxylic acid	102.0554274	1	1.7351	1.11E-16	2.237545837
1.74_129.0646m/z	HMDB31547	M+H	C5H8N2O2	36.6	0	-9.628442746	93.5576289	http://nonlinear.com/redirect/outbound?p=hmdb&param=HMDB31547	L-Cyclo(alanylglycyl)	129.0646209	1	1.742233333	1.22E-07	2.039174647
1.74_129.0646m/z	HMDB00079	M+H	C5H8N2O2	36.6	0	-9.628442746	93.5576289	http://nonlinear.com/redirect/outbound?p=hmdb&param=HMDB00079	Dihydrothymine	129.0646209	1	1.742233333	1.22E-07	2.039174647
1.74_129.0646m/z	HMDB29874	M+H	C5H8N2O2	36.6	0	-9.628442746	93.5576289	http://nonlinear.com/redirect/outbound?p=hmdb&param=HMDB29874	Squamolone	129.0646209	1	1.742233333	1.22E-07	2.039174647
1.74_136.0641m/z	HMDB32593	M+H	C7H7N2O	35	0	7.644260952	83.7763379	http://nonlinear.com/redirect/outbound?p=hmdb&param=HMDB32593	4-(Hydroxymethyl)benzenediazonium(1+)	136.0641467	1	1.742233333	0.004661861	6.261408755
1.74_150.0580m/z	HMDB00696	M+H	C5H11NO2S	37.7	0	-2.391752857	91.17156976	http://nonlinear.com/redirect/outbound?p=hmdb&param=HMDB00696	L-Methionine	150.0579695	1	1.742233333	4.99E-08	2.373913839
1.74_150.0580m/z	HMDB33951	M+H	C5H11NO2S	37.7	0	-2.391752857	91.17156976	http://nonlinear.com/redirect/outbound?p=hmdb&param=HMDB33951	Racemethionine	150.0579695	1	1.742233333	4.99E-08	2.373913839
1.74_150.0580m/z	HMDB14997	M+H	C5H11NO2S	37.7	0	-2.391752857	91.17156976	http://nonlinear.com/redirect/outbound?p=hmdb&param=HMDB14997	Penicillamine	150.0579695	1	1.742233333	4.99E-08	2.373913839
1.74_153.0411m/z	HMDB00786	M+H	C5H4N4O2	38.7	0	2.457404426	96.32422019	http://nonlinear.com/redirect/outbound?p=hmdb&param=HMDB00786	Oxypurinol	153.0410754	1	1.742233333	0	10.73639889
1.74_153.0411m/z	HMDB00292	M+H	C5H4N4O2	38.7	0	2.457404426	96.32422019	http://nonlinear.com/redirect/outbound?p=hmdb&param=HMDB00292	Xanthine	153.0410754	1	1.742233333	0	10.73639889
1.74_153.0411m/z	HMDB01182	M+H	C5H4N4O2	38.7	0	2.457404426	96.32422019	http://nonlinear.com/redirect/outbound?p=hmdb&param=HMDB01182	6,8-Dihydroxypurine	153.0410754	1	1.742233333	0	10.73639889
1.74_188.0537m/z	HMDB31700	M+H	C7H9NO5	26.7	0	-8.818332237	43.28093671	http://nonlinear.com/redirect/outbound?p=hmdb&param=HMDB31700	1-(Malonylamino)cyclopropanecarboxylic acid	188.0536994	1	1.7351	6.19E-06	2.710194292
1.74_241.0935m/z	HMDB29954	M+H	C8H16O8	35.4	0	7.115523978	84.80939991	http://nonlinear.com/redirect/outbound?p=hmdb&param=HMDB29954	D-glycero-L-galacto-Octulose	241.0935022	1	1.7351	1.41E-10	2.177550575
1.75_175.0870m/z	HMDB29739	M+H	C10H10N2O	36.6	0	2.450433336	85.86080277	http://nonlinear.com/redirect/outbound?p=hmdb&param=HMDB29739	1H-Indole-3-acetamide	175.087016	1	1.749383333	0	1.655748301
1.75_175.0870m/z	HMDB06240	M+H	C10H10N2O	36.6	0	2.450433336	85.86080277	http://nonlinear.com/redirect/outbound?p=hmdb&param=HMDB06240	Demethylated antipyrine	175.087016	1	1.749383333	0	1.655748301
1.75_221.0932m/z	HMDB00472	M+H	C11H12N2O3	37.6	0	5.362154576	94.05638456	http://nonlinear.com/redirect/outbound?p=hmdb&param=HMDB00472	5-Hydroxy-L-tryptophan	221.0932488	1	1.749383333	0	1.612011224
1.75_221.0932m/z	HMDB15571	M+H	C11H12N2O3	37.6	0	5.362154576	94.05638456	http://nonlinear.com/redirect/outbound?p=hmdb&param=HMDB15571	Oxitriptan	221.0932488	1	1.749383333	0	1.612011224
1.75_221.0932m/z	HMDB61174	M+H	C11H12N2O3	37.6	0	5.362154576	94.05638456	http://nonlinear.com/redirect/outbound?p=hmdb&param=HMDB61174	p-Hydroxyl-ethotoin	221.0932488	1	1.749383333	0	1.612011224
1.75_221.0932m/z	HMDB29124	M+H	C8H16N2O3S	37.4	0	-9.955099677	98.01948078	http://nonlinear.com/redirect/outbound?p=hmdb&param=HMDB29124	Valyl-Cysteine	221.0932488	1	1.749383333	0	1.612011224
1.75_221.0932m/z	HMDB28693	M+H	C8H16N2O3S	37.4	0	-9.955099677	98.01948078	http://nonlinear.com/redirect/outbound?p=hmdb&param=HMDB28693	Alanyl-Methionine	221.0932488	1	1.749383333	0	1.612011224
1.75_221.0932m/z	HMDB28966	M+H	C8H16N2O3S	37.4	0	-9.955099677	98.01948078	http://nonlinear.com/redirect/outbound?p=hmdb&param=HMDB28966	Methionyl-Alanine	221.0932488	1	1.749383333	0	1.612011224
1.75_221.0932m/z	HMDB28788	M+H	C8H16N2O3S	37.4	0	-9.955099677	98.01948078	http://nonlinear.com/redirect/outbound?p=hmdb&param=HMDB28788	Cysteinyl-Valine	221.0932488	1	1.749383333	0	1.612011224
1.75_255.1351m/z	HMDB29390	M+H	C12H18N2O4	37.3	0	4.605318425	91.83318578	http://nonlinear.com/redirect/outbound?p=hmdb&param=HMDB29390	L-Furosine	255.1351038	1	1.749383333	0	6.033106803
1.75_255.1351m/z	HMDB14356	M+H	C12H18N2O4	37.3	0	4.605318425	91.83318578	http://nonlinear.com/redirect/outbound?p=hmdb&param=HMDB14356	Midodrine	255.1351038	1	1.749383333	0	6.033106803
1.75_255.1351m/z	HMDB37817	M+H	C12H18N2O4	37.3	0	4.605318425	91.83318578	http://nonlinear.com/redirect/outbound?p=hmdb&param=HMDB37817	Aldosine	255.1351038	1	1.749383333	0	6.033106803
1.75_255.1351m/z	HMDB29443	M+H	C12H18N2O4	37.3	0	4.605318425	91.83318578	http://nonlinear.com/redirect/outbound?p=hmdb&param=HMDB29443	L-Pyridosine	255.1351038	1	1.749383333	0	6.033106803
1.75_255.1351m/z	HMDB33143	M+H	C12H18N2O4	37.3	0	4.605318425	91.83318578	http://nonlinear.com/redirect/outbound?p=hmdb&param=HMDB33143	Pyrraline	255.1351038	1	1.749383333	0	6.033106803
1.75_255.1351m/z	HMDB32058	M+H	C17H18O2	35.2	0	-11.22421388	88.08797739	http://nonlinear.com/redirect/outbound?p=hmdb&param=HMDB32058	Isoeugenol benzyl ether	255.1351038	1	1.749383333	0	6.033106803
1.75_255.1351m/z	HMDB32349	M+H	C17H18O2	35.2	0	-11.22421388	88.08797739	http://nonlinear.com/redirect/outbound?p=hmdb&param=HMDB32349	Isoeugenyl benzyl ether	255.1351038	1	1.749383333	0	6.033106803
1.77_220.1288m/z	HMDB29448	M+H	C8H17N3O4	38.7	0	-1.707700536	95.60893825	http://nonlinear.com/redirect/outbound?p=hmdb&param=HMDB29448	DL-Ornithino-L-alanine	220.1288083	1	1.7737	5.10E-07	2.152577175
1.77_256.9983m/z	HMDB60649	M+H	C6H8O9S	36.1	0	8.250113811	89.65102448	http://nonlinear.com/redirect/outbound?p=hmdb&param=HMDB60649	Ascorbic acid-2-sulfate	256.9982912	1	1.7737	1.10E-09	5.538835027
1.77_556.2749m/z	HMDB01045	M+H	C28H37N5O7	37.7	0	-3.098882493	92.22589122	http://nonlinear.com/redirect/outbound?p=hmdb&param=HMDB01045	Enkephalin L	556.2748543	1	1.7737	0	1466.206559
1.78_408.0479m/z	HMDB39895	M+H	C11H21NO9S3	34.4	0	6.910510057	79.80728812	http://nonlinear.com/redirect/outbound?p=hmdb&param=HMDB39895	4-Mercaptobutyl glucosinolate	408.0479335	1	1.78085	4.18E-10	2.701512192
1.79_275.0092m/z	HMDB60690	M+H	C7H13Cl2N2O3P	29.4	0	-7.883574449	55.58018358	http://nonlinear.com/redirect/outbound?p=hmdb&param=HMDB60690	4-Ketoifosfamide	275.0092006	1	1.787983333	4.19E-14	8.40547726
1.79_275.0092m/z	HMDB60686	M+H	C7H13Cl2N2O3P	29.4	0	-7.883574449	55.58018358	http://nonlinear.com/redirect/outbound?p=hmdb&param=HMDB60686	4-Ketocyclophosphamide	275.0092006	1	1.787983333	4.19E-14	8.40547726
1.79_364.0634m/z	HMDB01397	M+H	C10H14N5O8P	35.7	0	-5.11162514	84.40806486	http://nonlinear.com/redirect/outbound?p=hmdb&param=HMDB01397	Guanosine monophosphate	364.0634197	1	1.787983333	3.62E-12	1.916844248
1.79_364.0634m/z	HMDB59639	M+H	C10H14N5O8P	35.7	0	-5.11162514	84.40806486	http://nonlinear.com/redirect/outbound?p=hmdb&param=HMDB59639	Cyclic pyranopterin monophosphate	364.0634197	1	1.787983333	3.62E-12	1.916844248
1.79_364.0634m/z	HMDB11670	M+H	C10H14N5O8P	35.7	0	-5.11162514	84.40806486	http://nonlinear.com/redirect/outbound?p=hmdb&param=HMDB11670	8-Oxo-dGMP	364.0634197	1	1.787983333	3.62E-12	1.916844248
1.80_144.0646m/z	HMDB61082	M+H	C6H9NO3	38	0	-6.772488901	97.61767366	http://nonlinear.com/redirect/outbound?p=hmdb&param=HMDB61082	5-ethyl-5-methyl-2,4-oxazolidinedione	144.0645507	1	1.795133333	4.77E-15	1.709360292
1.80_144.0646m/z	HMDB00894	M+H	C6H9NO3	38	0	-6.772488901	97.61767366	http://nonlinear.com/redirect/outbound?p=hmdb&param=HMDB00894	Vinylacetylglycine	144.0645507	1	1.795133333	4.77E-15	1.709360292
1.80_144.0646m/z	HMDB32161	M+H	C6H9NO3	38	0	-6.772488901	97.61767366	http://nonlinear.com/redirect/outbound?p=hmdb&param=HMDB32161	Acrylamide-acrylic acid resin	144.0645507	1	1.795133333	4.77E-15	1.709360292
1.80_144.0646m/z	HMDB14491	M+H	C6H9NO3	38	0	-6.772488901	97.61767366	http://nonlinear.com/redirect/outbound?p=hmdb&param=HMDB14491	Trimethadione	144.0645507	1	1.795133333	4.77E-15	1.709360292
1.80_157.0603m/z	HMDB02320	M+H	C6H8N2O3	20.7	0	-3.073770296	7.102815733	http://nonlinear.com/redirect/outbound?p=hmdb&param=HMDB02320	Imidazolelactic acid	157.0602889	1	1.795133333	4.30E-14	4.767394761
1.80_157.0603m/z	HMDB01014	M+H	C6H8N2O3	20.7	0	-3.073770297	7.102815733	http://nonlinear.com/redirect/outbound?p=hmdb&param=HMDB01014	4-Imidazolone-5-propionic acid	157.0602889	1	1.795133333	4.30E-14	4.767394761
1.80_157.0603m/z	HMDB00544	M+H	C6H8N2O3	20.7	0	-3.073770297	7.102815733	http://nonlinear.com/redirect/outbound?p=hmdb&param=HMDB00544	5-Hydroxymethyl-4-methyluracil	157.0602889	1	1.795133333	4.30E-14	4.767394761
1.80_163.0404m/z	HMDB02149	M+H	C9H6O3	37.7	0	8.697139949	97.97618028	http://nonlinear.com/redirect/outbound?p=hmdb&param=HMDB02149	3 Hydroxycoumarin	163.0403797	1	1.795133333	1.43E-13	3.63090992
1.80_163.0404m/z	HMDB29865	M+H	C9H6O3	37.7	0	8.697139949	97.97618028	http://nonlinear.com/redirect/outbound?p=hmdb&param=HMDB29865	Umbelliferone	163.0403797	1	1.795133333	1.43E-13	3.63090992
1.80_233.0505m/z	HMDB38182	M+H	C10H16S3	33.2	0	7.608519155	74.32256706	http://nonlinear.com/redirect/outbound?p=hmdb&param=HMDB38182	4,7-Dihydro-5-(4-methyl-3-pentenyl)-1,2,3-trithiepin	233.0504554	1	1.795133333	5.15E-10	9.884320061
1.80_261.0959m/z	HMDB28730	M+H	C9H14N3O6	38.6	0	1.387612579	94.72827378	http://nonlinear.com/redirect/outbound?p=hmdb&param=HMDB28730	Asparaginyl-Glutamate	261.0958975	1	1.795133333	0	2.79663275
1.80_261.0959m/z	HMDB28814	M+H	C9H14N3O6	38.6	0	1.387612579	94.72827378	http://nonlinear.com/redirect/outbound?p=hmdb&param=HMDB28814	Glutamyl-Asparagine	261.0958975	1	1.795133333	0	2.79663275
1.80_261.0959m/z	HMDB32924	M+H	C11H16O7	37.8	0	-3.774728201	93.48739087	http://nonlinear.com/redirect/outbound?p=hmdb&param=HMDB32924	3-Furanmethanol glucoside	261.0958975	1	1.795133333	0	2.79663275
1.82_123.0487m/z	HMDB42033	M+H	C4H10O2S	31.9	0	10.59076797	70.80988086	http://nonlinear.com/redirect/outbound?p=hmdb&param=HMDB42033	Thiodiglycol	123.0487195	1	1.823683333	0	4.275487757
1.82_204.1345m/z	HMDB28846	M+H	C8H17N3O3	39.6	0	1.303464602	99.44536671	http://nonlinear.com/redirect/outbound?p=hmdb&param=HMDB28846	Glycyl-Lysine	204.1345326	1	1.81655	0	4.573635913
1.82_204.1345m/z	HMDB28951	M+H	C8H17N3O3	39.6	0	1.303464602	99.44536671	http://nonlinear.com/redirect/outbound?p=hmdb&param=HMDB28951	Lysyl-Glycine	204.1345326	1	1.81655	0	4.573635913
1.82_345.1768m/z	HMDB15399	M+H	C19H24N2O4	37.2	0	-11.85159426	98.90472356	http://nonlinear.com/redirect/outbound?p=hmdb&param=HMDB15399	Arformoterol	345.1768047	1	1.81655	1.16E-11	2.025925779
1.82_345.1768m/z	HMDB15118	M+H	C19H24N2O4	37.2	0	-11.85159426	98.90472356	http://nonlinear.com/redirect/outbound?p=hmdb&param=HMDB15118	Formoterol	345.1768047	1	1.81655	1.16E-11	2.025925779
1.84_159.0388m/z	HMDB03349	M+H	C5H6N2O4	37.3	0	-7.678057664	95.19977057	http://nonlinear.com/redirect/outbound?p=hmdb&param=HMDB03349	L-Dihydroorotic acid	159.0388197	1	1.837966667	0	6.260383247
1.84_159.0388m/z	HMDB00528	M+H	C5H6N2O4	37.3	0	-7.678057664	95.19977057	http://nonlinear.com/redirect/outbound?p=hmdb&param=HMDB00528	4,5-Dihydroorotic acid	159.0388197	1	1.837966667	0	6.260383247
1.85_138.0922m/z	HMDB01065	M+H	C8H11NO	37.9	0	6.491809423	96.67701267	http://nonlinear.com/redirect/outbound?p=hmdb&param=HMDB01065	2-Hydroxyphenethylamine	138.0922303	1	1.845116667	4.16E-09	2.417652864
1.85_138.0922m/z	HMDB29759	M+H	C8H11NO	37.9	0	6.491809423	96.67701267	http://nonlinear.com/redirect/outbound?p=hmdb&param=HMDB29759	2-Acetyl-1-ethylpyrrole	138.0922303	1	1.845116667	4.16E-09	2.417652864
1.85_138.0922m/z	HMDB00306	M+H	C8H11NO	37.9	0	6.491809423	96.67701267	http://nonlinear.com/redirect/outbound?p=hmdb&param=HMDB00306	Tyramine	138.0922303	1	1.845116667	4.16E-09	2.417652864
1.85_138.0922m/z	HMDB04989	M+H	C8H11NO	37.9	0	6.491809423	96.67701267	http://nonlinear.com/redirect/outbound?p=hmdb&param=HMDB04989	m-Tyramine	138.0922303	1	1.845116667	4.16E-09	2.417652864
1.85_138.0922m/z	HMDB39657	M+H	C8H11NO	37.9	0	6.491809423	96.67701267	http://nonlinear.com/redirect/outbound?p=hmdb&param=HMDB39657	1,2,3,4,5,6-Hexahydro-7H-cyclopenta[b]pyridin-7-one	138.0922303	1	1.845116667	4.16E-09	2.417652864
1.85_138.0922m/z	HMDB40059	M+H	C8H11NO	37.9	0	6.491809423	96.67701267	http://nonlinear.com/redirect/outbound?p=hmdb&param=HMDB40059	(±)-2-(2-Furanyl)pyrrolidine	138.0922303	1	1.845116667	4.16E-09	2.417652864
1.85_138.0922m/z	HMDB01466	M+H	C8H11NO	37.9	0	6.491809423	96.67701267	http://nonlinear.com/redirect/outbound?p=hmdb&param=HMDB01466	Dimethylaniline-N-oxide	138.0922303	1	1.845116667	4.16E-09	2.417652864
1.85_138.0922m/z	HMDB60681	M+H	C8H11NO	37.9	0	6.491809423	96.67701267	http://nonlinear.com/redirect/outbound?p=hmdb&param=HMDB60681	4-Hydroxy-2,6-dimethylaniline	138.0922303	1	1.845116667	4.16E-09	2.417652864
1.85_159.0387m/z	HMDB03349	M+H	C5H6N2O4	23.2	0	-8.566140095	25.58726815	http://nonlinear.com/redirect/outbound?p=hmdb&param=HMDB03349	L-Dihydroorotic acid	159.0386794	1	1.845116667	7.77E-16	5.731619224
1.85_159.0387m/z	HMDB00528	M+H	C5H6N2O4	23.2	0	-8.566140095	25.58726815	http://nonlinear.com/redirect/outbound?p=hmdb&param=HMDB00528	4,5-Dihydroorotic acid	159.0386794	1	1.845116667	7.77E-16	5.731619224
1.85_187.0389m/z	HMDB33930	M+H	C11H6O3	37.7	0	-0.612782111	89.13857078	http://nonlinear.com/redirect/outbound?p=hmdb&param=HMDB33930	Angelicin	187.0388565	1	1.845116667	0	3.405801202
1.85_187.0389m/z	HMDB34272	M+H	C11H6O3	37.7	0	-0.612782111	89.13857078	http://nonlinear.com/redirect/outbound?p=hmdb&param=HMDB34272	Psoralen	187.0388565	1	1.845116667	0	3.405801202
1.85_209.0664m/z	HMDB12210	M+H	C8H16O2S2	37.5	0	-0.263798344	87.74711734	http://nonlinear.com/redirect/outbound?p=hmdb&param=HMDB12210	Dihydrolipoate	209.0663933	1	1.845116667	8.44E-11	2.410366277
1.85_209.0664m/z	HMDB60589	M+H	C8H8N4O3	38.4	0	-2.514989763	95.23716347	http://nonlinear.com/redirect/outbound?p=hmdb&param=HMDB60589	Aminofurantoin	209.0663933	1	1.845116667	8.44E-11	2.410366277
1.85_233.0471m/z	HMDB32659	M+H	C12H8O5	33.8	0	11.20657115	80.93559926	http://nonlinear.com/redirect/outbound?p=hmdb&param=HMDB32659	4-Hydroxy-8-methoxy-2H-furo[2,3-h]-1-benzopyran-2-one	233.0470501	1	1.85225	0	2.808060348
1.85_233.0471m/z	HMDB36628	M+H	C12H8O5	33.8	0	11.20657115	80.93559926	http://nonlinear.com/redirect/outbound?p=hmdb&param=HMDB36628	9-Hydroxy-4-methoxypsoralen	233.0470501	1	1.85225	0	2.808060348
1.85_233.0471m/z	HMDB38182	M+H	C10H16S3	33.1	0	-7.066918114	73.2377992	http://nonlinear.com/redirect/outbound?p=hmdb&param=HMDB38182	4,7-Dihydro-5-(4-methyl-3-pentenyl)-1,2,3-trithiepin	233.0470501	1	1.85225	0	2.808060348
1.85_238.1097m/z	HMDB32775	M+H	C12H15NO4	27.2	0	9.828634303	46.73493614	http://nonlinear.com/redirect/outbound?p=hmdb&param=HMDB32775	3-Hydroxy-carbofuran	238.1097148	1	1.85225	0.000766026	1.838126807
1.85_238.1097m/z	HMDB13067	M+H	C12H15NO4	27.2	0	9.828634303	46.73493614	http://nonlinear.com/redirect/outbound?p=hmdb&param=HMDB13067	Salsoline-1-carboxylate	238.1097148	1	1.85225	0.000766026	1.838126807
1.86_100.0760m/z	HMDB11749	M+H	C5H9NO	38.3	0	3.013269176	94.9338884	http://nonlinear.com/redirect/outbound?p=hmdb&param=HMDB11749	2-Piperidinone	100.0759889	1	1.8594	3.86E-09	2.004861825
1.86_100.0760m/z	HMDB40518	M+H	C5H9NO	38.3	0	3.013269176	94.9338884	http://nonlinear.com/redirect/outbound?p=hmdb&param=HMDB40518	2,5-Dihydro-2,4-dimethyloxazole	100.0759889	1	1.8594	3.86E-09	2.004861825
1.86_100.0760m/z	HMDB60309	M+H	C5H9NO	38.3	0	3.013269176	94.9338884	http://nonlinear.com/redirect/outbound?p=hmdb&param=HMDB60309	(2R)-2-Hydroxy-2-methylbutanenitrile	100.0759889	1	1.8594	3.86E-09	2.004861825
1.86_100.0760m/z	HMDB34587	M+H	C5H9NO	38.3	0	3.013269176	94.9338884	http://nonlinear.com/redirect/outbound?p=hmdb&param=HMDB34587	1-Pyrrolidinecarboxaldehyde	100.0759889	1	1.8594	3.86E-09	2.004861825
1.86_101.0601m/z	HMDB32459	M+H	C5H8O2	37	0	4.415972046	90.36901586	http://nonlinear.com/redirect/outbound?p=hmdb&param=HMDB32459	2-Pentenoic acid	101.0601478	1	1.8594	4.96E-10	2.239227231
1.86_101.0601m/z	HMDB31602	M+H	C5H8O2	37	0	4.415972046	90.36901586	http://nonlinear.com/redirect/outbound?p=hmdb&param=HMDB31602	4-Pentenoic acid	101.0601478	1	1.8594	4.96E-10	2.239227231
1.86_101.0601m/z	HMDB35143	M+H	C5H8O2	37	0	4.415972045	90.36901586	http://nonlinear.com/redirect/outbound?p=hmdb&param=HMDB35143	Dihydro-3-methyl-2(3H)-furanone	101.0601478	1	1.8594	4.96E-10	2.239227231
1.86_101.0601m/z	HMDB31648	M+H	C5H8O2	37	0	4.415972045	90.36901586	http://nonlinear.com/redirect/outbound?p=hmdb&param=HMDB31648	2,4-Pentanedione	101.0601478	1	1.8594	4.96E-10	2.239227231
1.86_101.0601m/z	HMDB02167	M+H	C5H8O2	37	0	4.415972045	90.36901586	http://nonlinear.com/redirect/outbound?p=hmdb&param=HMDB02167	3-Methylbutyrolactone	101.0601478	1	1.8594	4.96E-10	2.239227231
1.86_101.0601m/z	HMDB01862	M+H	C5H8O2	37	0	4.415972045	90.36901586	http://nonlinear.com/redirect/outbound?p=hmdb&param=HMDB01862	2-Ethylacrylic acid	101.0601478	1	1.8594	4.96E-10	2.239227231
1.86_101.0601m/z	HMDB32385	M+H	C5H8O2	37	0	4.415972045	90.36901586	http://nonlinear.com/redirect/outbound?p=hmdb&param=HMDB32385	Methyl methacrylate	101.0601478	1	1.8594	4.96E-10	2.239227231
1.86_101.0601m/z	HMDB31178	M+H	C5H8O2	37	0	4.415972045	90.36901586	http://nonlinear.com/redirect/outbound?p=hmdb&param=HMDB31178	Dihydro-2-methyl-3(2H)-furanone	101.0601478	1	1.8594	4.96E-10	2.239227231
1.86_101.0601m/z	HMDB33840	M+H	C5H8O2	37	0	4.415972045	90.36901586	http://nonlinear.com/redirect/outbound?p=hmdb&param=HMDB33840	Dihydro-5-methyl-2(3H)-furanone	101.0601478	1	1.8594	4.96E-10	2.239227231
1.86_101.0601m/z	HMDB01470	M+H	C5H8O2	37	0	4.415972045	90.36901586	http://nonlinear.com/redirect/outbound?p=hmdb&param=HMDB01470	Tiglic acid	101.0601478	1	1.8594	4.96E-10	2.239227231
1.86_101.0601m/z	HMDB31598	M+H	C5H8O2	37	0	4.415972045	90.36901586	http://nonlinear.com/redirect/outbound?p=hmdb&param=HMDB31598	2,3-Pentanedione	101.0601478	1	1.8594	4.96E-10	2.239227231
1.86_101.0601m/z	HMDB32351	M+H	C5H8O2	37	0	4.415972045	90.36901586	http://nonlinear.com/redirect/outbound?p=hmdb&param=HMDB32351	Isopropenyl acetate	101.0601478	1	1.8594	4.96E-10	2.239227231
1.86_101.0601m/z	HMDB00509	M+H	C5H8O2	37	0	4.415972045	90.36901586	http://nonlinear.com/redirect/outbound?p=hmdb&param=HMDB00509	Senecioic acid	101.0601478	1	1.8594	4.96E-10	2.239227231
1.86_101.0601m/z	HMDB29608	M+H	C5H8O2	37	0	4.415972045	90.36901586	http://nonlinear.com/redirect/outbound?p=hmdb&param=HMDB29608	Angelic acid	101.0601478	1	1.8594	4.96E-10	2.239227231
1.86_101.0601m/z	HMDB33978	M+H	C5H8O2	37	0	4.415972045	90.36901586	http://nonlinear.com/redirect/outbound?p=hmdb&param=HMDB33978	Ethyl acrylate	101.0601478	1	1.8594	4.96E-10	2.239227231
1.86_101.0601m/z	HMDB29599	M+H	C5H8O2	37	0	4.415972045	90.36901586	http://nonlinear.com/redirect/outbound?p=hmdb&param=HMDB29599	Glutaral	101.0601478	1	1.8594	4.96E-10	2.239227231
1.86_163.0355m/z	HMDB38379	M+H	C5H10N2S2	34.4	0	-1.758982234	73.92310303	http://nonlinear.com/redirect/outbound?p=hmdb&param=HMDB38379	1-Piperazinecarbodithioic acid	163.0355318	1	1.8594	0	2.599101925
1.86_163.0355m/z	HMDB14023	M+H	C7H5F3O	34.4	0	-6.135404177	79.08457172	http://nonlinear.com/redirect/outbound?p=hmdb&param=HMDB14023	para-Trifluoromethylphenol	163.0355318	1	1.8594	0	2.599101925
1.87_243.0967m/z	HMDB15394	M+H	C10H14N2O5	35.9	0	-3.442705878	83.75002805	http://nonlinear.com/redirect/outbound?p=hmdb&param=HMDB15394	Telbivudine	243.0967145	1	1.873683333	9.59E-14	1.805180804
1.87_243.0967m/z	HMDB00273	M+H	C10H14N2O5	35.9	0	-3.442705878	83.75002805	http://nonlinear.com/redirect/outbound?p=hmdb&param=HMDB00273	Thymidine	243.0967145	1	1.873683333	9.59E-14	1.805180804
1.89_119.0493m/z	HMDB32929	M+H	C8H6O	39.1	0	1.615095135	97.47464154	http://nonlinear.com/redirect/outbound?p=hmdb&param=HMDB32929	Benzofuran	119.0493319	1	1.887966667	4.15E-11	7.84520376
1.89_119.0493m/z	HMDB40549	M+H	C8H6O	39.1	0	1.615095135	97.47464154	http://nonlinear.com/redirect/outbound?p=hmdb&param=HMDB40549	xi-2,3-Octadiene-5,7-diyn-1-ol	119.0493319	1	1.887966667	4.15E-11	7.84520376
1.89_119.0493m/z	HMDB38998	M+H	C8H6O	39.1	0	1.615095135	97.47464154	http://nonlinear.com/redirect/outbound?p=hmdb&param=HMDB38998	3,5,7-Octatriyn-1-ol	119.0493319	1	1.887966667	4.15E-11	7.84520376
1.89_119.0493m/z	HMDB30968	M+H	C8H6O	39.1	0	1.615095135	97.47464154	http://nonlinear.com/redirect/outbound?p=hmdb&param=HMDB30968	2,4,6-Octatriyn-1-ol	119.0493319	1	1.887966667	4.15E-11	7.84520376
1.89_123.0451m/z	HMDB34170	M+H	C7H6O2	31.4	0	8.344588212	66.49265853	http://nonlinear.com/redirect/outbound?p=hmdb&param=HMDB34170	2-Hydroxybenzaldehyde	123.0450742	1	1.887966667	1.71E-09	3.936516914
1.89_123.0451m/z	HMDB32918	M+H	C7H6O2	31.4	0	8.344588212	66.49265853	http://nonlinear.com/redirect/outbound?p=hmdb&param=HMDB32918	3-(2-Furanyl)-2-propenal	123.0450742	1	1.887966667	1.71E-09	3.936516914
1.89_123.0451m/z	HMDB01870	M+H	C7H6O2	31.4	0	8.344588212	66.49265853	http://nonlinear.com/redirect/outbound?p=hmdb&param=HMDB01870	Benzoic acid	123.0450742	1	1.887966667	1.71E-09	3.936516914
1.89_123.0451m/z	HMDB11718	M+H	C7H6O2	31.4	0	8.344588212	66.49265853	http://nonlinear.com/redirect/outbound?p=hmdb&param=HMDB11718	4-Hydroxybenzaldehyde	123.0450742	1	1.887966667	1.71E-09	3.936516914
1.89_147.0445m/z	HMDB33183	M+H	C9H6O2	39	0	3.02263243	98.74065459	http://nonlinear.com/redirect/outbound?p=hmdb&param=HMDB33183	2-Benzofurancarboxaldehyde	147.0444973	1	1.887966667	1.15E-09	5.336403113
1.89_147.0445m/z	HMDB32938	M+H	C9H6O2	39	0	3.02263243	98.74065459	http://nonlinear.com/redirect/outbound?p=hmdb&param=HMDB32938	Chromone	147.0444973	1	1.887966667	1.15E-09	5.336403113
1.89_147.0445m/z	HMDB01218	M+H	C9H6O2	39	0	3.02263243	98.74065459	http://nonlinear.com/redirect/outbound?p=hmdb&param=HMDB01218	Coumarin	147.0444973	1	1.887966667	1.15E-09	5.336403113
1.89_147.0445m/z	HMDB02359	M+H	C9H6O2	39	0	3.02263243	98.74065459	http://nonlinear.com/redirect/outbound?p=hmdb&param=HMDB02359	Phenylpropiolic acid	147.0444973	1	1.887966667	1.15E-09	5.336403113
1.89_165.0554m/z	HMDB00205	M+H	C9H8O3	32.4	0	4.570170372	67.29806725	http://nonlinear.com/redirect/outbound?p=hmdb&param=HMDB00205	Phenylpyruvic acid	165.0553703	1	1.887966667	8.77E-09	4.082045138
1.89_165.0554m/z	HMDB02641	M+H	C9H8O3	32.4	0	4.570170371	67.29806725	http://nonlinear.com/redirect/outbound?p=hmdb&param=HMDB02641	2-Hydroxycinnamic acid	165.0553703	1	1.887966667	8.77E-09	4.082045138
1.89_165.0554m/z	HMDB41592	M+H	C9H8O3	32.4	0	4.570170371	67.29806725	http://nonlinear.com/redirect/outbound?p=hmdb&param=HMDB41592	Coumaric acid	165.0553703	1	1.887966667	8.77E-09	4.082045138
1.89_165.0554m/z	HMDB30677	M+H	C9H8O3	32.4	0	4.570170371	67.29806725	http://nonlinear.com/redirect/outbound?p=hmdb&param=HMDB30677	cis-p-Coumaric acid	165.0553703	1	1.887966667	8.77E-09	4.082045138
1.89_165.0554m/z	HMDB01713	M+H	C9H8O3	32.4	0	4.570170371	67.29806725	http://nonlinear.com/redirect/outbound?p=hmdb&param=HMDB01713	m-Coumaric acid	165.0553703	1	1.887966667	8.77E-09	4.082045138
1.89_165.0554m/z	HMDB12225	M+H	C9H8O3	32.4	0	4.570170371	67.29806725	http://nonlinear.com/redirect/outbound?p=hmdb&param=HMDB12225	Enol-phenylpyruvate	165.0553703	1	1.887966667	8.77E-09	4.082045138
1.89_165.0554m/z	HMDB31629	M+H	C9H8O3	32.4	0	4.570170371	67.29806725	http://nonlinear.com/redirect/outbound?p=hmdb&param=HMDB31629	2-Oxo-3-phenylpropanoic acid (Mixture oxo and keto)	165.0553703	1	1.887966667	8.77E-09	4.082045138
1.89_165.0554m/z	HMDB02035	M+H	C9H8O3	32.4	0	4.570170371	67.29806725	http://nonlinear.com/redirect/outbound?p=hmdb&param=HMDB02035	4-Hydroxycinnamic acid	165.0553703	1	1.887966667	8.77E-09	4.082045138
1.90_170.0451m/z	HMDB00439	M+H	C7H7NO4	38.7	0	2.021721959	95.98119009	http://nonlinear.com/redirect/outbound?p=hmdb&param=HMDB00439	2-Furoylglycine	170.0451259	1	1.902233333	2.01E-12	2.65775312
1.90_170.0451m/z	HMDB12247	M+H	C7H7NO4	38.7	0	2.021721959	95.98119009	http://nonlinear.com/redirect/outbound?p=hmdb&param=HMDB12247	L-2,3-Dihydrodipicolinate	170.0451259	1	1.902233333	2.01E-12	2.65775312
1.90_184.0612m/z	HMDB00017	M+H	C8H9NO4	38	0	4.062054231	94.96697792	http://nonlinear.com/redirect/outbound?p=hmdb&param=HMDB00017	4-Pyridoxic acid	184.0611778	1	1.8951	0	3.18207593
1.90_242.0638m/z	HMDB37549	M+H	C10H11NO6	36.9	0	-8.804419246	94.16032903	http://nonlinear.com/redirect/outbound?p=hmdb&param=HMDB37549	2,4-Dihydroxy-7,8-dimethoxy-2H-1,4-benzoxazin-3(4H)-one	242.0637911	1	1.8951	0	12.79605636
1.90_242.0638m/z	HMDB37548	M+H	C10H11NO6	36.9	0	-8.804419246	94.16032903	http://nonlinear.com/redirect/outbound?p=hmdb&param=HMDB37548	2,4-Dihydroxy-6,7-dimethoxy-2H-1,4-benzoxazin-3(4H)-one	242.0637911	1	1.8951	0	12.79605636
1.91_117.0184m/z	HMDB00176	M+H	C4H4O4	39.3	0	1.752304788	98.7989718	http://nonlinear.com/redirect/outbound?p=hmdb&param=HMDB00176	Maleic acid	117.0184383	1	1.909383333	0	3.587327657
1.91_117.0184m/z	HMDB00134	M+H	C4H4O4	39.3	0	1.752304788	98.7989718	http://nonlinear.com/redirect/outbound?p=hmdb&param=HMDB00134	Fumaric acid	117.0184383	1	1.909383333	0	3.587327657
1.92_119.0164m/z	HMDB39786	M+H	C4H6O2S	38.6	0	1.933578471	95.4559475	http://nonlinear.com/redirect/outbound?p=hmdb&param=HMDB39786	Dihydro-4-mercapto-3(2H)-furanone	119.016355	1	1.923666667	1.80E-10	3.256452335
1.92_150.0580m/z	HMDB00696	M+H	C5H11NO2S	32.1	0	-2.372293225	63.21179566	http://nonlinear.com/redirect/outbound?p=hmdb&param=HMDB00696	L-Methionine	150.0579724	1	1.923666667	5.12E-14	2.938014781
1.92_150.0580m/z	HMDB33951	M+H	C5H11NO2S	32.1	0	-2.372293225	63.21179566	http://nonlinear.com/redirect/outbound?p=hmdb&param=HMDB33951	Racemethionine	150.0579724	1	1.923666667	5.12E-14	2.938014781
1.92_150.0580m/z	HMDB14997	M+H	C5H11NO2S	32.1	0	-2.372293225	63.21179566	http://nonlinear.com/redirect/outbound?p=hmdb&param=HMDB14997	Penicillamine	150.0579724	1	1.923666667	5.12E-14	2.938014781
1.92_153.0377m/z	HMDB29694	M+H	C8H8OS	37.4	0	5.571092275	93.54762522	http://nonlinear.com/redirect/outbound?p=hmdb&param=HMDB29694	S-Methyl benzenecarbothioate	153.0377093	1	1.916516667	5.14E-13	2.697720798
1.92_171.0575m/z	HMDB14690	M+H	C7H10N2OS	36.5	0	-6.537824554	89.78056986	http://nonlinear.com/redirect/outbound?p=hmdb&param=HMDB14690	Propylthiouracil	171.0575486	1	1.923666667	3.89E-10	2.083390499
1.92_262.1269m/z	HMDB34777	M+H	C11H19NO6	37.6	0	-6.178550722	94.79594229	http://nonlinear.com/redirect/outbound?p=hmdb&param=HMDB34777	Epidermin	262.1269004	1	1.923666667	2.07E-13	1.786027017
1.92_262.1269m/z	HMDB13133	M+H	C11H19NO6	37.6	0	-6.178550722	94.79594229	http://nonlinear.com/redirect/outbound?p=hmdb&param=HMDB13133	Methylmalonylcarnitine	262.1269004	1	1.923666667	2.07E-13	1.786027017
1.92_262.1269m/z	HMDB33865	M+H	C11H19NO6	37.6	0	-6.178550722	94.79594229	http://nonlinear.com/redirect/outbound?p=hmdb&param=HMDB33865	Lotaustralin	262.1269004	1	1.923666667	2.07E-13	1.786027017
1.92_262.1269m/z	HMDB39082	M+H	C12H23NOS2	35.8	0	-9.506591855	89.47200913	http://nonlinear.com/redirect/outbound?p=hmdb&param=HMDB39082	Camelinin	262.1269004	1	1.923666667	2.07E-13	1.786027017
1.92_275.1631m/z	HMDB60354	M+H	C17H22O3	38.7	0	-3.726911659	97.94279443	http://nonlinear.com/redirect/outbound?p=hmdb&param=HMDB60354	2-Polyprenyl-6-methoxy-1,4-benzoquinone	275.1631492	1	1.923666667	5.17E-06	4.821498417
1.92_275.1631m/z	HMDB32697	M+H	C17H22O3	38.7	0	-3.726911659	97.94279443	http://nonlinear.com/redirect/outbound?p=hmdb&param=HMDB32697	1b-Furanoeudesm-4(15)-en-1-ol acetate	275.1631492	1	1.923666667	5.17E-06	4.821498417
1.92_275.1631m/z	HMDB60388	M+H	C17H22O3	38.7	0	-3.726911659	97.94279443	http://nonlinear.com/redirect/outbound?p=hmdb&param=HMDB60388	4-Hydroxy-3-polyprenylbenzoate	275.1631492	1	1.923666667	5.17E-06	4.821498417
1.92_275.1631m/z	HMDB40926	M+H	C17H22O3	38.7	0	-3.726911659	97.94279443	http://nonlinear.com/redirect/outbound?p=hmdb&param=HMDB40926	2-Butyl-5-[2-(4-hydroxy-3-methoxyphenyl)ethyl]furan	275.1631492	1	1.923666667	5.17E-06	4.821498417
1.92_275.1631m/z	HMDB33090	M+H	C17H22O3	38.7	0	-3.726911659	97.94279443	http://nonlinear.com/redirect/outbound?p=hmdb&param=HMDB33090	[6]-Dehydroshogaol	275.1631492	1	1.923666667	5.17E-06	4.821498417
1.92_275.1631m/z	HMDB38939	M+H	C17H22O3	38.7	0	-3.726911659	97.94279443	http://nonlinear.com/redirect/outbound?p=hmdb&param=HMDB38939	Panaquinquecol 4	275.1631492	1	1.923666667	5.17E-06	4.821498417
1.93_281.1476m/z	HMDB29118	M+H	C14H20N2O4	37.6	0	-7.070634226	95.87679997	http://nonlinear.com/redirect/outbound?p=hmdb&param=HMDB29118	Tyrosyl-Valine	281.1476028	1	1.9308	0	2.835921067
1.93_281.1476m/z	HMDB29139	M+H	C14H20N2O4	37.6	0	-7.070634226	95.87679997	http://nonlinear.com/redirect/outbound?p=hmdb&param=HMDB29139	Valyl-Tyrosine	281.1476028	1	1.9308	0	2.835921067
1.93_281.1476m/z	HMDB33465	M+H	C14H20N2O4	37.6	0	-7.070634226	95.87679997	http://nonlinear.com/redirect/outbound?p=hmdb&param=HMDB33465	Feruloyl-2-hydroxyputrescine	281.1476028	1	1.9308	0	2.835921067
1.95_121.0672m/z	HMDB41476	M+H	C5H12OS	29.2	0	-7.824175704	54.91109857	http://nonlinear.com/redirect/outbound?p=hmdb&param=HMDB41476	4-(Methylthio)-2-butanol	121.0672231	1	1.94795	0	2.781616913
1.95_121.0672m/z	HMDB41562	M+H	C5H12OS	29.2	0	-7.824175704	54.91109857	http://nonlinear.com/redirect/outbound?p=hmdb&param=HMDB41562	4-(Methylthio)-1-butanol	121.0672231	1	1.94795	0	2.781616913
1.95_121.0672m/z	HMDB36149	M+H	C5H12OS	29.2	0	-7.824175704	54.91109857	http://nonlinear.com/redirect/outbound?p=hmdb&param=HMDB36149	3-Mercapto-3-methyl-1-butanol	121.0672231	1	1.94795	0	2.781616913
1.95_121.0672m/z	HMDB39781	M+H	C5H12OS	29.2	0	-7.824175704	54.91109857	http://nonlinear.com/redirect/outbound?p=hmdb&param=HMDB39781	xi-2-Mercapto-3-methyl-1-butanol	121.0672231	1	1.94795	0	2.781616913
1.95_121.0672m/z	HMDB32373	M+H	C5H12OS	29.2	0	-7.824175704	54.91109857	http://nonlinear.com/redirect/outbound?p=hmdb&param=HMDB32373	3-Mercapto-2-methyl-1-butanol	121.0672231	1	1.94795	0	2.781616913
1.95_193.0445m/z	HMDB31186	M+H	C6H12N2OS2	26.7	0	-9.565211259	44.19464362	http://nonlinear.com/redirect/outbound?p=hmdb&param=HMDB31186	N-Nitrosothialdine	193.0445446	1	1.94795	2.34E-11	2.967622653
1.95_203.0412m/z	HMDB59663	M+H	C5H6N4O5	34.7	0	0.424016737	74.05875905	http://nonlinear.com/redirect/outbound?p=hmdb&param=HMDB59663	5-hydroxy-2-oxo-4-ureido-2,5-dihydro-1H-imidazole-5-carboxylate	203.0411814	1	1.94795	3.58E-06	2.068986694
1.95_556.2738m/z	HMDB01045	M+H	C28H37N5O7	37.5	0	-4.974519777	93.39732723	http://nonlinear.com/redirect/outbound?p=hmdb&param=HMDB01045	Enkephalin L	556.2738128	1	1.94795	1.71E-13	8.231356685
1.96_132.1019m/z	HMDB00172	M+H	C6H13NO2	39.4	0	-0.337597244	97.16188234	http://nonlinear.com/redirect/outbound?p=hmdb&param=HMDB00172	L-Isoleucine	132.1018608	1	1.962233333	1.11E-16	4.4128162
1.96_157.0486m/z	HMDB29610	M+H	C7H8O4	26.9	0	-5.703038329	40.97954401	http://nonlinear.com/redirect/outbound?p=hmdb&param=HMDB29610	Ascladiol	157.0486453	1	1.955083333	2.22E-15	8.498274163
1.96_157.0486m/z	HMDB59731	M+H	C7H8O4	26.9	0	-5.70303833	40.97954401	http://nonlinear.com/redirect/outbound?p=hmdb&param=HMDB59731	2,3-Methyleneglutaric acid	157.0486453	1	1.955083333	2.22E-15	8.498274163
1.96_160.0754m/z	HMDB01190	M+H	C10H9NO	38.4	0	-1.862377854	94.27146979	http://nonlinear.com/redirect/outbound?p=hmdb&param=HMDB01190	Indoleacetaldehyde	160.0753941	1	1.955083333	0	142.558376
1.96_314.1202m/z	HMDB10328	M+H	C14H19NO7	33.4	0	-10.43128171	78.42444333	http://nonlinear.com/redirect/outbound?p=hmdb&param=HMDB10328	Tyramine glucuronide	314.1201622	1	1.955083333	1.60E-09	2.202371184
1.96_332.1342m/z	HMDB33665	M+H	C10H17N7O6	37.1	0	8.808886066	95.29447325	http://nonlinear.com/redirect/outbound?p=hmdb&param=HMDB33665	N'-Hydroxyneosaxitoxin	332.1342246	1	1.955083333	1.75E-13	3.472390893
1.97_116.0708m/z	HMDB30409	M+H	C5H9NO2	39	0	1.529116474	96.87829907	http://nonlinear.com/redirect/outbound?p=hmdb&param=HMDB30409	4-Amino-2-methylenebutanoic acid	116.0707809	1	1.969366667	0	2.048526125
1.97_116.0708m/z	HMDB12880	M+H	C5H9NO2	39	0	1.529116474	96.87829907	http://nonlinear.com/redirect/outbound?p=hmdb&param=HMDB12880	Acetamidopropanal	116.0707809	1	1.969366667	0	2.048526125
1.97_116.0708m/z	HMDB34208	M+H	C5H9NO2	39	0	1.529116474	96.87829907	http://nonlinear.com/redirect/outbound?p=hmdb&param=HMDB34208	Pterolactam	116.0707809	1	1.969366667	0	2.048526125
1.97_116.0708m/z	HMDB03411	M+H	C5H9NO2	39	0	1.529116474	96.87829907	http://nonlinear.com/redirect/outbound?p=hmdb&param=HMDB03411	D-Proline	116.0707809	1	1.969366667	0	2.048526125
1.97_116.0708m/z	HMDB00162	M+H	C5H9NO2	39	0	1.529116474	96.87829907	http://nonlinear.com/redirect/outbound?p=hmdb&param=HMDB00162	L-Proline	116.0707809	1	1.969366667	0	2.048526125
1.97_327.1511m/z	HMDB15552	M+H	C19H22N2OS	34.5	0	-4.549306106	77.90837231	http://nonlinear.com/redirect/outbound?p=hmdb&param=HMDB15552	Acepromazine	327.151077	1	1.969366667	7.62E-11	2.625862029
1.97_327.1511m/z	HMDB15553	M+H	C19H22N2OS	34.5	0	-4.549306106	77.90837231	http://nonlinear.com/redirect/outbound?p=hmdb&param=HMDB15553	Aceprometazine	327.151077	1	1.969366667	7.62E-11	2.625862029
1.98_193.0974m/z	HMDB01004	M+H	C10H12N2O2	34.8	0	1.259293529	75.35529492	http://nonlinear.com/redirect/outbound?p=hmdb&param=HMDB01004	Oxoamide	193.097396	1	1.98365	0	2.981705004
[truncated: 36,662 more rows]
